# Supplementary material for: seq-ImmuCC: Cell-Centric View of Tissue Transcriptome Measuring Cellular Compositions of Immune Microenvironment From Mouse RNA-Seq Data
Source: Front Immunol. 2018 Jun 5;9:1286. doi: 10.3389/fimmu.2018.01286 (PMC5996037; doi:10.3389/fimmu.2018.01286)
Supplement: Table S1 — Immune cell data sets collected from the public database and the inferred immune proportion in both the normal tissue and the tumor tissues. [file data_sheet_3.xlsx]

## Sheet: Immune cell data
SRR Number	Sample Description	Cell_Types
SRR1561641	Follicular B cells	B Cells
SRR1561643	B1a B Cells	B Cells
SRR1561650	Plasma Cells	B Cells
SRR1561651	Plasma Cells	B Cells
SRR1561652	Plasma Cells	B Cells
SRR1561653	Plasma Cells	B Cells
SRR1561654	LPS B cell blasts	B Cells
SRR1561655	LPS Syn- plasmablasts	B Cells
SRR1561656	LPS Syn- plasmablasts	B Cells
SRR1561657	LPS Syn- plasmablasts	B Cells
SRR1561658	LPS Syn- plasmablasts	B Cells
SRR1561661	Resting B cells	B Cells
SRR1561662	CD40L+IL4 stimulated B cells	B Cells
SRR1561663	CD40L+IL4+IL5 stimulated B cells	B Cells
SRR1561664	CD40L+IL4+IL5 stimulated B cells	B Cells
SRR1561665	CD40L+IL4+IL5 stimulated B cells	B Cells
SRR1561666	CD40L+IL4+IL5 stimulated B cells	B Cells
SRR1561667	CD40L+IL4 stimulated B cells	B Cells
SRR1976588	B Cells	B Cells
SRR1976593	B Cells	B Cells
SRR2103838	Plasma Cells	B Cells
SRR2103839	Plasma Cells	B Cells
SRR2157283	Mature B Cells	B Cells
SRR2157284	Mature B Cells	B Cells
SRR2157285	Mature B Cells	B Cells
SRR2157286	Mature B Cells	B Cells
SRR2157287	Mature B Cells	B Cells
SRR2157288	Follicular B cells	B Cells
SRR2157289	Follicular B cells	B Cells
SRR2157290	Follicular B cells	B Cells
SRR2157291	Follicular B cells	B Cells
SRR2157292	Follicular B cells	B Cells
SRR2157293	Marginal B Cells	B Cells
SRR2157294	Marginal B Cells	B Cells
SRR2157295	Marginal B Cells	B Cells
SRR2157296	Marginal B Cells	B Cells
SRR2157297	Marginal B Cells	B Cells
SRR2157298	Germinal B Cells	B Cells
SRR2157299	Germinal B Cells	B Cells
SRR2157300	Germinal B Cells	B Cells
SRR2157301	Germinal B Cells	B Cells
SRR2157302	Germinal B Cells	B Cells
SRR2157303	B1a B Cells	B Cells
SRR2157304	B1a B Cells	B Cells
SRR2157305	B1a B Cells	B Cells
SRR2157306	B1a B Cells	B Cells
SRR2157307	B1a B Cells	B Cells
SRR2983625	B Cells	B Cells
SRR2983626	B Cells	B Cells
SRR2983659	B Cells	B Cells
SRR2983924	B Cells	B Cells
SRR2983925	B Cells	B Cells
SRR2983926	B Cells	B Cells
SRR2985191	B Cells	B Cells
SRR2985192	B Cells	B Cells
SRR2985193	B Cells	B Cells
SRR2985197	B Cells	B Cells
SRR2985198	B Cells	B Cells
SRR2985200	B Cells	B Cells
SRR2993406	B Cells	B Cells
SRR2993432	B Cells	B Cells
SRR2993433	B Cells	B Cells
SRR3139123	B220+ B Cells	B Cells
SRR3139124	B220+ B Cells	B Cells
SRR3139125	B220+ B Cells	B Cells
SRR3139126	B220+ B Cells	B Cells
SRR3139129	B220+ B Cells	B Cells
SRR3139130	B220+ B Cells	B Cells
SRR3139131	B220+ B Cells	B Cells
SRR628317	CD43 negative mouse resting B cells	B Cells
SRR628318	CD43 negative mouse resting B cells	B Cells
SRR801087	ex vivo stimulated B cell	B Cells
SRR801088	ex vivo stimulated B cell	B Cells
SRR3057276	Splenocyte B Cells	B Cells
SRR3057277	Splenocyte B Cells	B Cells
SRR3057278	Splenocyte B Cells	B Cells
SRR3057279	Splenocyte B Cells	B Cells
SRR1561649	plasmablasts	B Cells
SRR3707270	CD11c+ CD4 T Cells	CD4 T Cells
SRR3707271	CD11c+ CD4 T Cells	CD4 T Cells
SRR3707272	CD11c+ CD4 T Cells	CD4 T Cells
SRR3707273	CD11c- CD4 T Cells	CD4 T Cells
SRR3707274	CD11c- CD4 T Cells	CD4 T Cells
SRR3707275	CD11c- CD4 T Cells	CD4 T Cells
SRR1250222	CD4 T cells sorted from in vivo renal tumors	CD4 T Cells
SRR1976590	Treg	CD4 T Cells
SRR1976591	CD4 T cells	CD4 T Cells
SRR3932672	Treg	CD4 T Cells
ERR1363952	CD4 T Cells	CD4 T Cells
ERR1363953	CD4 T Cells	CD4 T Cells
ERR1363954	CD4 T Cells	CD4 T Cells
ERR1363955	CD4 T Cells	CD4 T Cells
ERR1363956	CD4 T Cells	CD4 T Cells
ERR1363957	CD4 T Cells	CD4 T Cells
ERR505201	Th1 Cells	CD4 T Cells
ERR505202	Treg Cells	CD4 T Cells
ERR505204	Naive CD4 T Cells	CD4 T Cells
ERR505205	Th2 Cells	CD4 T Cells
ERR505206	Treg Cells	CD4 T Cells
ERR505208	Th17 Cells	CD4 T Cells
ERR505209	Th17 Cells	CD4 T Cells
ERR505210	Naive CD4 T Cells	CD4 T Cells
ERR505211	Th1 Cells	CD4 T Cells
ERR505212	Th2 Cells	CD4 T Cells
SRR2039639	Th1 Cells	CD4 T Cells
SRR2039642	Th1 Cells	CD4 T Cells
SRR2039711	Th1 Cells	CD4 T Cells
SRR2062903	CD4 T Cells	CD4 T Cells
SRR2064284	CD4 T Cells	CD4 T Cells
SRR2064309	CD4 T Cells	CD4 T Cells
SRR2225034	T Cells Follicular Helper	CD4 T Cells
SRR2225036	T Cells Follicular Helper	CD4 T Cells
SRR2225037	T Cells Follicular Helper	CD4 T Cells
SRR1168106	CD44+CD62L- CD8 T cells + IL-2	CD8 T Cells
SRR1168107	CD44+CD62L- CD8 T cells + IL-2	CD8 T Cells
SRR1168108	CD44+CD62L- CD8 T cells + IL-2	CD8 T Cells
SRR1168109	CD44+CD62L- CD8 T cells +Cocktail	CD8 T Cells
SRR1168110	CD44+CD62L- CD8 T cells +Cocktail	CD8 T Cells
SRR1168111	CD44+CD62L- CD8 T cells +Cocktail	CD8 T Cells
SRR1168112	CD44+CD62L+ CD8 T cells +Cocktail	CD8 T Cells
SRR1168113	CD44+CD62L+ CD8 T cells +Cocktail	CD8 T Cells
SRR1168114	CD44+CD62L+ CD8 T cells +Cocktail	CD8 T Cells
SRR1168115	CD44lowCD62L+ CD8 T cells +Cocktail	CD8 T Cells
SRR1168116	CD44lowCD62L+ CD8 T cells +Cocktail	CD8 T Cells
SRR1168117	CD44lowCD62L+ CD8 T cells +Cocktail	CD8 T Cells
SRR1168118	CD44lowCD62L+ CD8 T cells	CD8 T Cells
SRR1168119	CD44lowCD62L+ CD8 T cells	CD8 T Cells
SRR1168120	CD44lowCD62L+ CD8 T cells	CD8 T Cells
SRR1976592	CD8 T cells	CD8 T Cells
SRR2006935	OT1 specific CD8+ T cells	CD8 T Cells
SRR2006936	OT1 specific CD8+ T cells	CD8 T Cells
SRR2006937	OT1 specific CD8+ T cells	CD8 T Cells
SRR3162904	Pre-activated CD8+ T cells	CD8 T Cells
SRR3162905	Pre-activated CD8+ T cells	CD8 T Cells
SRR3162906	Pre-activated CD8+ T cells	CD8 T Cells
SRR3162907	Pre-activated CD8+ T cells Rre-stimulated 2h with anti-CD3	CD8 T Cells
SRR3162908	Pre-activated CD8+ T cells Rre-stimulated 2h with anti-CD3	CD8 T Cells
SRR3162909	Pre-activated CD8+ T cells Rre-stimulated 2h with anti-CD3	CD8 T Cells
SRR3162916	T Cells CD8 Naive	CD8 T Cells
SRR3162917	T Cells CD8 Naive	CD8 T Cells
SRR3162918	Naive CD8+ T cells +TCR 6h	CD8 T Cells
SRR3162919	Naive CD8+ T cells +TCR 6h	CD8 T Cells
SRR3162924	T Cells CD8 Naive	CD8 T Cells
SRR3162925	T Cells CD8 Naive	CD8 T Cells
SRR3162926	Naive CD8+ T cells +TCR 6h	CD8 T Cells
SRR3162927	Naive CD8+ T cells +TCR 6h	CD8 T Cells
SRR3162928	Naive CD8+ T cells +TCR 18h	CD8 T Cells
SRR3162929	Naive CD8+ T cells +TCR 18h	CD8 T Cells
SRR2064311	CD8 T Cells	CD8 T Cells
SRR2064313	CD8 T Cells	CD8 T Cells
SRR2064316	CD8 T Cells	CD8 T Cells
SRR1177071	spleen-purified dendritic cells	Dendritic Cells
SRR1177072	spleen-purified dendritic cells	Dendritic Cells
SRR1177073	spleen-purified dendritic cells+LPS	Dendritic Cells
SRR1177074	spleen-purified dendritic cells+LPS	Dendritic Cells
SRR1177075	spleen-purified dendritic cells+IL10	Dendritic Cells
SRR1177076	spleen-purified dendritic cells+IL10	Dendritic Cells
SRR1177077	spleen-purified dendritic cells+IL10+LPS	Dendritic Cells
SRR1177078	spleen-purified dendritic cells+IL10+LPS	Dendritic Cells
SRR1539392	dendritic cells	Dendritic Cells
SRR1539393	dendritic cells	Dendritic Cells
SRR1976543	dendritic cells	Dendritic Cells
SRR2121685	CD4 Dendritic Cells	Dendritic Cells
SRR2121686	CD4 Dendritic Cells	Dendritic Cells
SRR2121687	CD4 Dendritic Cells	Dendritic Cells
SRR2121688	CD4 Dendritic Cells	Dendritic Cells
SRR1177042	Bone marrow eosinophils	Eosinophils
SRR1177043	Bone marrow eosinophils	Eosinophils
SRR1177044	Bone marrow eosinophils	Eosinophils
SRR1177045	Bone marrow eosinophils	Eosinophils
SRR2420284	T Cells GammaDelta	GammaDelta T Cells
SRR2420285	T Cells GammaDelta	GammaDelta T Cells
SRR2420286	T Cells GammaDelta	GammaDelta T Cells
SRR1177046	Bone marrow-derived macrophage	Macrophages
SRR1177047	Bone marrow-derived macrophage	Macrophages
SRR1177049	Bone marrow-derived macrophage+LPS	Macrophages
SRR1177050	Bone marrow-derived macrophage+IL10	Macrophages
SRR1177051	Bone marrow-derived macrophage+IL10	Macrophages
SRR1177052	Bone marrow-derived macrophage+IL10+LPS	Macrophages
SRR1177053	Bone marrow-derived macrophage+IL10+LPS	Macrophages
SRR1202069	Primary bone marrow-derived macrophages (BMDM)	Macrophages
SRR1202070	Primary bone marrow-derived macrophages (BMDM)	Macrophages
SRR1202071	Primary bone marrow-derived macrophages (BMDM)	Macrophages
SRR1202075	Primary bone marrow-derived macrophages (BMDM)	Macrophages
SRR1202076	Primary bone marrow-derived macrophages (BMDM)	Macrophages
SRR1202077	Primary bone marrow-derived macrophages (BMDM)	Macrophages
SRR1250221	M1 macrophages	Macrophages
SRR1250223	M2 macrophages	Macrophages
SRR1346060	Bone marrow-derived macrophage	Macrophages
SRR1346061	Bone marrow-derived macrophage	Macrophages
SRR1346062	Bone marrow-derived macrophage	Macrophages
SRR1346063	Bone marrow-derived macrophage	Macrophages
SRR1346064	Bone marrow-derived macrophage	Macrophages
SRR1346065	Bone marrow-derived macrophage	Macrophages
SRR1346066	Bone marrow-derived macrophage	Macrophages
SRR1346067	Bone marrow-derived macrophage	Macrophages
SRR1460724	Peritoneal macrophage	Macrophages
SRR1460726	Peritoneal macrophage	Macrophages
SRR1460728	Peritoneal macrophage	Macrophages
SRR1460730	Peritoneal macrophage	Macrophages
SRR1460732	Peritoneal macrophage	Macrophages
SRR1460734	Peritoneal macrophage	Macrophages
SRR1460736	Peritoneal macrophage	Macrophages
SRR1460738	Peritoneal macrophage	Macrophages
SRR1460740	Peritoneal macrophage	Macrophages
SRR1460742	Peritoneal macrophage	Macrophages
SRR1460744	Peritoneal macrophage	Macrophages
SRR1460746	Peritoneal macrophage	Macrophages
SRR1503273	Bone marrow-derived macrophage	Macrophages
SRR1503274	Bone marrow-derived macrophage	Macrophages
SRR1524283	Peritoneal macrophage	Macrophages
SRR1524284	Peritoneal macrophage	Macrophages
SRR1524285	Peritoneal macrophage	Macrophages
SRR1524286	Peritoneal macrophage	Macrophages
SRR1524287	peritoneal macrophage	Macrophages
SRR1524288	peritoneal macrophage	Macrophages
SRR1663317	Bone marrow-derived macrophage	Macrophages
SRR1663318	Bone marrow-derived macrophage	Macrophages
SRR1663319	Bone marrow-derived macrophage	Macrophages
SRR1663320	Bone marrow-derived macrophage	Macrophages
SRR1663321	Bone marrow-derived macrophage	Macrophages
SRR1663322	Bone marrow-derived macrophage	Macrophages
SRR1663323	Bone marrow-derived macrophage	Macrophages
SRR1663324	Bone marrow-derived macrophage	Macrophages
SRR1663325	Bone marrow-derived macrophage	Macrophages
SRR1663326	Bone marrow-derived macrophage	Macrophages
SRR1663327	Bone marrow-derived macrophage	Macrophages
SRR1663328	Bone marrow-derived macrophage	Macrophages
SRR397565	Tumor associated macrophages	Macrophages
SRR397566	Tumor associated macrophages	Macrophages
SRR397567	Tumor associated macrophages	Macrophages
SRR397568	Tumor associated macrophages	Macrophages
SRR397569	Tumor associated macrophages	Macrophages
SRR397570	Tumor associated macrophages	Macrophages
SRR908268	primary mast cells	Mast Cells
SRR908269	primary mast cells	Mast Cells
SRR1177054	Bone marrow-derived mast cells	Mast Cells
SRR1177055	Bone marrow-derived mast cells	Mast Cells
SRR1177056	Bone marrow-derived mast cells+LPS	Mast Cells
SRR1177057	Bone marrow-derived mast cells+LPS	Mast Cells
SRR1177058	Bone marrow-derived mast cells+IL10	Mast Cells
SRR1177059	Bone marrow-derived mast cells+IL10	Mast Cells
SRR1177060	Bone marrow-derived mast cells+IL10+LPS	Mast Cells
SRR1177061	Bone marrow-derived mast cells+IL10+LPS	Mast Cells
SRR1032197	Primary bone marrow-derived mast cells	Mast Cells
SRR1032198	Primary bone marrow-derived mast cells	Mast Cells
SRR1032199	Primary bone marrow-derived mast cells	Mast Cells
SRR1032200	Primary bone marrow-derived mast cells	Mast Cells
SRR1524289	Monocyte	Monocytes
SRR1524290	Monocyte	Monocytes
SRR1524291	Monocyte	Monocytes
SRR847282	Bone marrow monocyte	Monocytes
SRR847283	Bone marrow monocyte	Monocytes
SRR847284	Bone marrow monocyte	Monocytes
SRR1177062	Bone marrow-derived neutrophil	Neutrophils
SRR1177063	Bone marrow-derived neutrophil	Neutrophils
SRR1177064	Bone marrow-derived neutrophil+LPS	Neutrophils
SRR1177065	Bone marrow-derived neutrophil+LPS	Neutrophils
SRR1177066	Bone marrow-derived neutrophil+IL10	Neutrophils
SRR1177067	Bone marrow-derived neutrophil+IL10	Neutrophils
SRR1177069	Bone marrow-derived neutrophil+IL10+LPS	Neutrophils
SRR1177070	Bone marrow-derived neutrophil+IL10+LPS	Neutrophils
SRR1976571	Neutrophils	Neutrophils
SRR2097486	Bone marrow neutrophil	Neutrophils
SRR2097488	Bone marrow neutrophil	Neutrophils
SRR2097489	Bone marrow neutrophil	Neutrophils
SRR2097490	Bone marrow neutrophil	Neutrophils
SRR1177068	Neutrophils	Neutrophils
SRR1976589	NK cells	NK Cells
SRR2006926	NK Cells	NK Cells
SRR2006927	NK Cells	NK Cells
SRR2006928	NK Cells	NK Cells
ERR1197702	T-ALL	T Cells
ERR1197703	T-ALL	T Cells
ERR1197705	T-ALL	T Cells
ERR1197706	T-ALL	T Cells
SRR1976595	NKT Cells	NKT Cells
SRR1976596	NKT Cells	NKT Cells

## Sheet: Tumor immune proportion
SampleID	TumorType	Characteristics	B Cells	CD4 T Cells	CD8 T Cells	Dendritic Cells	Eosinophils	Macrophages	Mast Cells	Monocytes	Neutrophils	NK Cells
SRX2240109	AML	NRAS(V12)_Mll-AF9 AML	0	0.977	0.1162	0	0	14.8547	0	16.0642	67.7611	0.2268
SRX2240110	AML	NRAS(V12)_Mll-AF9 AML	0	2.1708	0.132	0	0	3.314	0.5351	12.2858	80.9338	0.6284
SRX2240111	AML	NRAS(V12)_Mll-AF9 AML	0	2.3589	0.4997	0	0	14.2095	0.1133	16.8669	65.6051	0.3467
SRX2240112	AML	NRAS(V12)_Mll-AF9 AML	0	3.1308	5.6106	0	0	0	0.6682	13.6053	76.7194	0.2656
SRX2240113	AML	NRAS(V12)_Mll-AF9 AML	0	2.7932	5.5784	0	0	0	0.6832	6.9113	83.7327	0.3012
SRX2240114	AML	NRAS(V12)_Mll-AF9 AML	0	2.3501	4.8108	0	0	0	0.6057	12.7004	79.2222	0.3108
SRX2240115	AML	NRAS(V12)_Mll-AF9 AML	0	2.5181	3.663	0	0	0	0.4438	15.639	77.4448	0.2914
SRX2240116	AML	NRAS(V12)_Mll-AF9 AML	0	2.6496	5.5266	0	0	0	0.6029	15.5504	75.2913	0.3793
SRX2240117	AML	NRAS(V12)_Mll-AF9 AML	0	2.2312	3.4768	0	0	0	0.4213	18.5533	74.9659	0.3515
ERR908258	B-ALL	Pax5+/-	48.4103	12.8477	3.7693	0	0	0	0	8.7404	25.9438	0.2884
ERR908259	B-ALL	Pax5+/-	46.6484	2.0216	1.2186	0	0	24.4617	0	7.5431	17.9047	0.2019
ERR908265	B-ALL	Pax5+/-	27.3626	6.7952	1.3479	30.5869	0	9.5804	3.6271	20.6999	0	0
ERR908274	B-ALL	Pax5+/+	83.6057	6.8009	0.2781	0	0.0188	8.2878	0.0207	0.9072	0.0141	0.0667
ERR908275	B-ALL	Pax5+/+	53.4373	8.9225	0.88	0.4709	0	24.9475	0.0131	8.5223	2.7883	0.0181
ERR908278	B-ALL	Pax5+/-	55.9707	7.1838	1.9723	0.3885	0.1071	20.5338	0.1074	13.0373	0	0.6991
ERR908282	B-ALL	Pax5+/+	76.5861	3.1113	0.9784	0.1984	0.0737	7.3494	0.0029	11.4566	0	0.2432
ERR908284	B-ALL	Pax5+/+	64.9272	14.5145	3.0613	0	0	9.7045	0	4.3765	3.339	0.0769
ERR908285	B-ALL	Pax5+/-	76.7527	2.4139	0.972	0	0.0504	11.5995	0.0885	7.6241	0.3055	0.1934
ERR908287	B-ALL	Pax5+/+	34.5987	20.1087	0	0	0	19.496	0	9.4043	16.3306	0.0616
ERR908288	B-ALL	Pax5+/-	32.2304	0.0301	5.8286	29.5872	0	3.0515	7.8555	14.002	0.3751	7.0396
ERR908289	B-ALL	Pax5+/-	39.1071	0	0	14.1457	0	6.8639	2.0566	29.3024	0	8.5243
ERR908290	B-ALL	Pax5+/-	64.2096	8.0733	2.1908	0	0	12.7689	0.1101	6.1836	6.2898	0.1739
ERR908291	B-ALL	Pax5+/-	37.933	7.9194	0	16.9877	0	0	8.81	11.5777	9.0108	7.7612
ERR908292	B-ALL	Pax5+/-	79.6821	2.3893	1.6237	0	0.0392	6.4136	0.0777	9.4675	0.2716	0.0353
ERR908293	B-ALL		41.4197	2.6314	0	0	0	0	0.0859	16.3714	39.4917	0
ERR908294	B-ALL		30.2134	1.4444	1.1506	0	0	4.1455	0	23.5749	39.3695	0.1018
SRR5017128	Colorectal Tumor	AOM/DSS	21.1281	10.5523	3.1162	0	0	54.9262	7.6021	2.6752	0	0
SRR5017130	Colorectal Tumor	AOM/DSS	31.7898	17.7982	0	0	0	43.6572	1.3611	0	5.3937	0
SRR5017131	Colorectal Tumor	AOM/DSS	24.3872	12.7505	0	0	0	54.9198	3.2686	0	4.6739	0
SRR5017132	Colorectal Tumor	AOM/DSS	25.9214	9.3859	10.9715	0	0	40.396	4.1377	0	9.1875	0
SRR5017134	Colorectal Tumor	AOM/DSS	0	4.2067	0	0	0	92.4729	0	2.541	0.7794	0
SRR5070206	Colorectal Tumor	Tcf4Het/+ ApcMin/+	8.3974	16.2024	7.3487	0	0	46.0284	2.3969	0	19.6262	0
SRR5070207	Colorectal Tumor	Tcf4Het/+ ApcMin/+	22.1163	10.7033	0	0	0	36.4407	5.667	0	25.0727	0
SRR5070208	Colorectal Tumor	Tcf4Het/+ ApcMin/+	1.5425	9.8364	0.367	0.7505	0	86.9631	0.3051	0	0.0452	0.1902
SRR5070209	Colorectal Tumor	Tcf4Het/+ ApcMin/+	0	11.5012	10.103	0	0	27.6901	9.1306	0	41.575	0
SRR5070210	Colorectal Tumor	Tcf4Het/+ ApcMin/+	6.4008	6.4171	6.1283	0.7892	0.023	78.6021	0.5482	0	0	1.0913
SRR5070211	Colorectal Tumor	Tcf4Het/+ ApcMin/+	3.1988	5.4418	2.4013	0.9481	0	86.9112	0.4175	0	0	0.6813
SRR5070212	Colorectal Tumor	Tcf4Het/+ ApcMin/+	12.5795	7.8738	6.4108	0	0	40.5613	12.8347	0	19.74	0
SRR5070213	Colorectal Tumor	Tcf4Het/+ ApcMin/+	3.839	2.3012	0.862	1.3123	0	91.2147	0.2134	0	0.2573	0
SRR5017138	Colorectal Tumor	AOM/DSS	35.9388	9.96	0	0	0	44.512	4.6663	0	4.923	0
SRR1925834	Colorectal Tumor	shAPC/Kras	0	24.2048	0	8.9144	0	28.7466	8.2902	0	26.3471	3.497
SRR1925835	Colorectal Tumor	shAPC/Kras	0	19.6017	0	10.1854	0	34.4707	7.7398	0	27.4224	0.58
SRR1925836	Colorectal Tumor	shAPC/Kras	0	9.9565	0	0	0	61.4392	0.4344	14.5943	9.9215	3.6541
SRR1925837	Colorectal Tumor	shAPC/Kras	0	5.096	0.0651	0	0	62.9135	0.4475	15.584	10.2472	5.6468
SRR1925838	Colorectal Tumor	shAPC	0.7257	16.7401	0	0.2253	0.0594	78.2463	0.5379	2.9231	0.0387	0.5036
SRR1925839	Colorectal Tumor	shAPC	0.4624	21.5332	0	0.4844	0.0715	72.8213	0.5391	3.8216	0.0251	0.2414
SRR1925840	Colorectal Tumor	shAPC	0.4644	20.6212	0	1.7228	0.0414	74.4245	2.4965	0	0	0.2292
SRR1925841	Colorectal Tumor	shAPC	0.722	17.0017	0	1.4162	0.0402	79.4856	1.3342	0	0	0
SRR747902	Mammary Tumor	NIC+DOCK1+	0	10.4039	6.5856	2.9306	1.1179	45.168	2.5097	22.8171	0	8.4672
SRR747903	Mammary Tumor	NIC+DOCK1+	3.4891	1.3484	5.2561	0	1.9899	43.618	10.3316	30.1803	0	3.7865
SRR747904	Mammary Tumor	NIC+DOCK1+	0	14.7975	8.621	2.4396	2.4827	39.8442	0.3187	24.4656	0	7.0307
SRR747905	Mammary Tumor	NIC+DOCK1+	1.494	13.5347	0	3.8024	0	37.0483	6.5207	25.0988	0	12.5011
SRR747906	Mammary Tumor	NIC+DOCK1-	5.3407	10.939	0	1.7242	2.2903	50.9843	7.5811	21.1404	0	0
SRR747907	Mammary Tumor	NIC+DOCK1-/-	0	5.7419	7.2054	6.116	0	40.1359	10.3729	22.3794	0	8.0485
SRR747908	Mammary Tumor	NIC+DOCK1-/-	0	16.054	0	3.469	2.7055	45.5866	6.0562	21.1654	0	4.9633
SRR747909	Mammary Tumor	NIC+DOCK1-/-	3.0725	2.522	7.19	0	4.7201	45.7639	4.7806	27.7631	0	4.1877
SRR2097923	Mammary Tumor		0	15.6231	0	1.3433	0	50.0402	14.4801	2.1491	16.3643	0
SRR2097924	Mammary Tumor		4.709	11.272	0	8.6335	0	44.8311	9.3023	10.8697	7.0714	3.3111
SRR2316256	Mammary Tumor		4.8252	3.6451	9.2042	21.0501	0	32.5993	6.063	16.1921	0	6.4209
SRR2316257	Mammary Tumor		3.4833	2.2183	6.4558	12.7239	0.7828	37.2036	9.6896	19.6499	0	7.7929
SRR2316258	Mammary Tumor		0.449	3.8684	11.8209	14.0454	0.103	46.9644	0	22.6863	0	0.0625
SRR2316259	Mammary Tumor		0	16.9175	8.444	0.2645	0	31.1654	9.604	17.9393	15.6653	0
SRR2316260	Mammary Tumor		0	19.6648	0	9.7737	0	41.6278	8.6505	8.8306	8.2308	3.2218
SRR2316261	Mammary Tumor		0	16.902	0	0	0	35.6963	0	20.744	16.119	10.5388
SRR2316262	Mammary Tumor		0	14.9563	0	3.7562	0	21.3497	6.7496	25.5387	27.6495	0
SRR2316263	Mammary Tumor		0	28.2852	0	10.5084	0	6.0532	6.8983	20.6127	27.6422	0
SRR2316264	Mammary Tumor		0	16.4243	5.9979	13.9918	0	41.5696	2.2945	15.7907	0	3.9311
SRR2316265	Mammary Tumor		0	18.9067	0	25.7483	0	6.1055	5.9894	22.705	20.5451	0
SRR2316266	Mammary Tumor		0	8.1816	0	12.0351	0	36.8471	0	16.9876	25.9485	0
SRR2316267	Mammary Tumor		5.3205	8.4668	0	0	2.6642	65.3425	0.4039	17.802	0	0
SRR2316268	Mammary Tumor		0	16.0167	0	0	0	61.1945	0	14.7782	8.0105	0
SRR2316269	Mammary Tumor		0	16.9186	0	0	0	50.8683	0	17.504	13.8612	0.8478
SRR2316270	Mammary Tumor		2.6814	1.9294	9.7844	0.9208	0	52.7237	15.4613	16.4991	0	0
SRR2316271	Mammary Tumor		0	15.5732	6.1018	2.2718	0	33.6511	4.2209	16.4275	12.3224	9.4314
SRR2316272	Mammary Tumor		0	20.5993	2.1564	8.3177	0	36.7833	0.9962	12.2257	9.2742	9.6472
SRR4043680	Mammary Tumor		0	7.0647	0	7.203	0	51.9117	0	0	33.8206	0
SRR4043681	Mammary Tumor		0	10.3193	0	27.0399	0	17.5486	12.9788	11.3727	20.7406	0
SRR4043682	Mammary Tumor		0	29.9991	0	29.7148	0	24.3056	4.7837	1.4272	9.7696	0
SRR4043683	Mammary Tumor		0	6.5213	0	3.4216	0	41.2458	5.3794	0	43.4319	0
SRR4043684	Mammary Tumor		0	10.3823	0	16.1828	0	25.7603	7.5435	27.0422	13.0888	0
SRR2087018	Mammary Tumor		0	10.1182	11.7748	7.7694	0	41.8724	7.0455	17.4149	0	4.0047
SRR2087030	Mammary Tumor		7.0158	5.6338	2.0856	0.7446	0	39.1105	2.6955	25.0631	12.8239	4.8271
SRR2097906	Mammary Tumor		0	8.0181	6.4331	0	0	45.3296	7.6257	23.4257	9.1679	0
SRR2097907	Mammary Tumor		6.1562	12.7822	0	2.2556	0	42.0526	18.6139	13.2912	4.8484	0
SRR2097910	Mammary Tumor		0	4.6776	5.9141	8.889	2.1135	51.5894	13.0547	13.7617	0	0
SRR2097911	Mammary Tumor		0	13.2887	5.043	2.0252	0	39.7629	6.4655	15.0317	18.2726	0.1104
SRR2097912	Mammary Tumor		0	11.0939	7.6555	11.3401	0	54.9029	2.3725	12.6351	0	0
SRR4043685	Mammary Tumor		0	10.7577	0	22.031	0	45.2799	0	0	21.9315	0
SRR2133113	Lewis lung carcinoma	LLC	10.3467	3.0492	0	0	10.0434	66.9653	0	0	0	9.5953
SRR2133114	Lewis lung carcinoma	LLC	1.5488	8.8858	0	0	0	53.7997	5.8302	0	20.9369	8.9986
SRR2133115	Lewis lung carcinoma	LLC+cyclophosphamide	2.2869	2.8025	0	0	1.2427	57.1213	2.5093	0.4057	25.8322	7.7995
SRR2133116	Lewis lung carcinoma	LLC+cyclophosphamide	0	3.7459	0.491	0	0	44.7653	4.9433	0	43.3463	2.7082
SRR3441031	Lewis lung carcinoma	LLC	0	2.874	11.6886	0	0	41.0493	4.4413	0	39.9468	0
SRR3441032	Lewis lung carcinoma	LLC	0	7.4783	0	0	0	67.2437	0	0	25.278	0
SRR3929599	Lewis lung carcinoma	LLC_p110g+/+	4.0871	3.7693	0	0	0	70.793	0	0	15.8053	5.5454
SRR3929600	Lewis lung carcinoma	LLC_p110g+/+	5.2726	0	9.9362	0	0	64.1439	0	0	17.6249	3.0224
SRR3929601	Lewis lung carcinoma	LLC_p110g+/+	0	14.8719	1.0905	0	0.9463	69.2989	0	0	12.3133	1.479
SRR3929602	Lewis lung carcinoma	LLC_p110g-/-	1.6849	3.7555	11.5225	0	0	65.4322	0	0	16.2824	1.3226
SRR3929603	Lewis lung carcinoma	LLC_p110g-/-	1.5506	4.717	10.9085	0	0	63.8127	0	0	14.139	4.8723
SRR3929604	Lewis lung carcinoma	LLC_p110g-/-	5.5005	2.6796	7.8215	0	0	64.2039	0	0	12.3542	7.4402
SRR5004933	Small Cell Lung Tumor	Rb-/-p53-/-Myc (T58A)LSL/LSL	11.3878	10.1448	9.1108	3.1324	0	43.682	0	8.7044	13.8378	0
SRR5004934	Small Cell Lung Tumor	Rb-/-p53-/-Myc (T58A)LSL/+	8.8861	29.9198	0	2.9577	0.2363	53.6757	4.2204	0.1041	0	0
SRR5004935	Small Cell Lung Tumor	Rb-/-p53-/-Myc (T58A)LSL/LSL	15.9724	15.8193	0	3.3606	0	46.0999	6.4106	12.3372	0	0
SRR5004936	Small Cell Lung Tumor	Rb-/-p53-/-Myc (T58A)LSL/+	18.9246	16.1455	18.6856	2.7605	0	43.4837	0	0	0	0
SRR5004937	Small Cell Lung Tumor	Rb-/-p53-/-Myc (T58A)LSL/LSL	6.5433	31.2998	5.4564	0	2.4263	36.1525	0.7178	4.4144	12.9896	0
SRR5004938	Small Cell Lung Tumor	Rb-/-p53-/-Myc (T58A)LSL/LSL	26.5113	24.5364	10.5686	9.3115	2.7853	19.914	0	6.3728	0	0
SRR5004939	Small Cell Lung Tumor	Rb-/-p53-/-Myc (T58A)LSL/LSL	14.701	16.6739	2.8257	0	7.219	58.5805	0	0	0	0
SRR5004940	Small Cell Lung Tumor	Rb-/-p53-/-Myc (T58A)LSL/LSL	25.3241	6.0524	0	0	13.8813	53.1743	0	1.5679	0	0
SRR5004941	Small Cell Lung Tumor	Rb-/-p53-/-Myc (T58A)LSL/LSL	17.4817	24.4276	0	12.2146	4.8692	37.0437	0	3.963	0	0
SRR5004942	Small Cell Lung Tumor	Rb-/-p53-/-Myc (T58A)LSL/LSL	10.8983	20.8125	7.4042	2.0275	1.207	54.6867	0	0	2.9638	0
SRR5004943	Small Cell Lung Tumor	Rb-/-p53-/-Myc (T58A)LSL/LSL	10.667	20.3964	9.768	0	7.4848	51.6838	0	0	0	0
SRR5004944	Small Cell Lung Tumor	Rb-/-p53-/-P130-/-	16.4656	7.9875	1.2942	2.3663	0.0574	71.7862	0	0	0	0.0428
SRR5004945	Small Cell Lung Tumor	Rb-/-p53-/-P130-/-	20.3178	12.1307	14.9939	0	0	37.2865	0	12.4002	2.8709	0
SRR5004946	Small Cell Lung Tumor	Rb-/-p53-/-P130-/-	0.4819	14.312	11.1882	0	0	53.8104	0	0	20.2074	0
SRR3924317	Non Small Cell Lung Tumor	KPT	0	22.3023	0	35.3106	0	9.2902	10.0879	23.0091	0	0
SRR3924318	Non Small Cell Lung Tumor	KPT	0	25.8842	0.976	21.7825	0	0	17.3248	34.0325	0	0
SRR3924319	Non Small Cell Lung Tumor	KPT	0	1.4019	14.6086	0	0	35.5957	12.1034	25.3644	10.9259	0
SRR3924320	Non Small Cell Lung Tumor	KPT	0	27.5627	0	1.0393	0	20.5753	0	31.8646	18.9581	0
SRR3924321	Non Small Cell Lung Tumor	KPT	0	0	21.0436	30.3303	0	4.6956	9.2622	34.6683	0	0
SRR3924322	Non Small Cell Lung Tumor	KPT	0	6.5593	9.906	3.815	0	14.4139	3.2392	25.6548	36.4118	0
SRR3924323	Non Small Cell Lung Tumor	KPT	0	0	25.866	17.0721	0	12.3481	6.5478	26.8676	11.2983	0
SRR3924324	Non Small Cell Lung Tumor	KPT	0	18.6299	0	6.8793	0	28.502	0	45.9888	0	0
SRR3924325	Non Small Cell Lung Tumor	KPT	0	13.4531	0	24.5424	0	27.1668	4.5816	30.2561	0	0
SRR3924326	Non Small Cell Lung Tumor	KPT	0	0	17.5003	21.3469	0	25.1915	10.8047	21.9679	0	3.1888
SRR3924327	Non Small Cell Lung Tumor	KPT	0	20.6155	0	13.6951	0	21.8281	11.4673	22.5013	9.8927	0
SRR3924328	Non Small Cell Lung Tumor	KPT	0	24.2143	0	6.5682	0	17.7936	1.9486	18.7645	30.7108	0
SRR3924329	Non Small Cell Lung Tumor	KPT	0	24.9547	0	12.2856	0	11.3856	6.3431	34.4823	10.5487	0
SRR3924330	Non Small Cell Lung Tumor	KPT	0	22.4044	0	14.0784	0	12.9692	4.2141	46.3339	0	0
SRR3924331	Non Small Cell Lung Tumor	KPT	0	14.8133	0	8.4093	0	49.2641	0	8.7104	18.8029	0
SRR3924332	Non Small Cell Lung Tumor	KPT	0	29.1692	0	10.4974	0	41.4826	0	5.7099	13.141	0
SRR3924333	Non Small Cell Lung Tumor	KPT	0	0	6.726	0	0	50.9019	0	30.7111	11.6609	0
SRR3924334	Non Small Cell Lung Tumor	KPT	0	23.7867	0	5.3712	0	39.1157	4.2547	18.5208	8.9509	0
SRR3924335	Non Small Cell Lung Tumor	KPT	0	19.7804	3.2219	5.5606	0	36.2064	1.5804	10.0291	23.6211	0
SRR3924336	Non Small Cell Lung Tumor	KPT	0	17.4353	2.4478	11.805	0	28.6793	0	19.7556	19.877	0
SRR3924337	Non Small Cell Lung Tumor	KPT	0	11.9225	4.3322	0	0	35.2797	0	8.9981	39.4675	0
SRR3924338	Non Small Cell Lung Tumor	KPT	0	19.9259	0	20.1416	0	13.9258	10.3437	35.663	0	0
SRR3924339	Non Small Cell Lung Tumor	KPT	0	20.8537	0	15.4643	0	5.8613	13.1885	27.2321	17.4002	0
SRR3924340	Non Small Cell Lung Tumor	KPT	0	19.0597	0	16.6796	0	26.8582	6.4104	23.4221	7.57	0
SRR3924341	Non Small Cell Lung Tumor	KPT	0	16.2051	4.876	3.9568	0	25.4043	4.8341	41.5441	3.1795	0
SRR3924342	Non Small Cell Lung Tumor	KPT	0	29.4961	0	17.8293	0	21.5804	0	31.0941	0	0
SRR3924343	Non Small Cell Lung Tumor	KPT	0	8.158	0	2.9766	0	52.3783	0	34.6956	1.7915	0
SRR3924344	Non Small Cell Lung Tumor	KPT	0	3.4623	20.8068	13.2882	0	23.0694	4.68	24.4088	10.2845	0
SRR3924345	Non Small Cell Lung Tumor	KPT	0	14.731	3.7195	29.5321	7.814	28.5949	0	15.6084	0	0
SRR3924346	Non Small Cell Lung Tumor	KPT	0	0	22.9563	12.9685	0	10.5979	11.4281	30.474	11.5752	0
SRR3924347	Non Small Cell Lung Tumor	KPT	0	27.3069	0	15.3374	0	3.9959	16.8225	18.441	18.0963	0
SRR3924348	Non Small Cell Lung Tumor	KPT	0	0.6835	21.9941	14.9216	1.8358	52.4433	0	8.1217	0	0
SRR3924349	Non Small Cell Lung Tumor	KPT	0	24.8574	0	14.8768	0	23.2821	6.7919	28.215	1.9769	0
SRR3924350	Non Small Cell Lung Tumor	KPT	0	0	17.6752	27.0923	0	20.2633	7.6545	27.3146	0	0
SRR3924351	Non Small Cell Lung Tumor	KPT	0	20.5806	0	10.1159	10.754	5.2553	7.4244	45.8698	0	0
SRR3924352	Non Small Cell Lung Tumor	KPT	0	0	23.6243	16.1107	0	21.7019	9.8339	22.2555	6.4736	0
SRR3924353	Non Small Cell Lung Tumor	KPT	0	25.8702	0	8.1511	0	30.1224	0	27.3638	8.4925	0
SRR3924354	Non Small Cell Lung Tumor	KPT	0	19.0561	0	22.4579	0	18.9495	7.0257	15.1506	17.3601	0
SRR3924355	Non Small Cell Lung Tumor	KPT	0	35.621	0	15.3883	0	2.4334	6.8359	6.563	33.1584	0
SRR3924356	Non Small Cell Lung Tumor	KPT	0	12.1123	0	0	0	54.441	9.8184	5.7435	17.8847	0
SRR3924357	Non Small Cell Lung Tumor	KPT	0	0	16.9314	0	0	61.9388	0	21.057	0.0728	0
SRR3924358	Non Small Cell Lung Tumor	KPT	0	13.7794	0	7.9937	0	26.226	15.3156	24.7895	11.8958	0
SRR3924359	Non Small Cell Lung Tumor	KPT	0	20.5836	0	11.3195	0	27.963	0	40.1339	0	0
SRR3924360	Non Small Cell Lung Tumor	KPT	0	0	21.1228	14.039	0	33.5769	7.3492	14.7151	9.197	0
SRR3924361	Non Small Cell Lung Tumor	KPT	0	8.9525	10.5039	0	0	37.6026	0	18.588	24.3531	0
SRR3924362	Non Small Cell Lung Tumor	KPT	0	0	18.2997	7.9697	0	28.5623	0.0622	20.6741	24.432	0
SRR3924363	Non Small Cell Lung Tumor	KPT	0	21.6692	0	4.1561	0	25.0556	0.4844	13.8701	31.1683	3.5962
SRR3924364	Non Small Cell Lung Tumor	KPT	0	9.2277	0	6.8869	3.7811	66.1128	0	13.9915	0	0
SRR3924365	Non Small Cell Lung Tumor	KPT	0	19.7689	0	10.0916	0	34.3002	0	20.3074	15.5319	0
SRR3924366	Non Small Cell Lung Tumor	KT	0	13.4177	0	2.9502	0	83.3279	0	0	0.3042	0
SRR3924367	Non Small Cell Lung Tumor	KT	0	15.2511	0	14.8202	0	39.1811	0	19.0656	11.682	0
SRR3924368	Non Small Cell Lung Tumor	KT	0	24.3272	0	0.4747	0	39.1238	0	11.4597	24.6146	0
SRX360073	Non Small Cell Lung Tumor		29.6881	2.6542	5.6987	3.5355	0.6524	56.1037	0.106	1.4163	0	0.1452
SRX360074	Non Small Cell Lung Tumor		5.0497	12.4083	2.1644	25.1919	0	19.3095	0.8549	13.3286	20.1125	1.5803
SRR2071501	Non Small Cell Lung Tumor		4.6936	12.8934	3.392	12.9022	0.8049	34.4473	6.5722	14.5938	9.7005	0
SRR2071502	Non Small Cell Lung Tumor		0.8116	22.9318	0	16.9855	0	55.8347	0.8986	2.5225	0.0154	0
SRR2071503	Non Small Cell Lung Tumor		1.6483	20.0744	0.0338	14.5883	0	62.1193	0.1692	1.3668	0	0
ERR1361618	Pancreatic Tumor	LSL-KrasG12D/+;LSL-Trp53R172H/+;Pdx-1-Cretriple mutant animal	6.7136	1.235	8.4926	0	4.8035	59.3972	0	14.5477	4.8104	0
ERR1361619	Pancreatic Tumor	KPC_Cxcr2-	0.6869	5.2052	0	0	0.0844	76.3833	0.5667	15.7495	0.0195	1.3044
ERR1361620	Pancreatic Tumor	KPC	6.6212	4.9001	0	0	13.2621	43.057	0	26.1204	6.0392	0
ERR1361621	Pancreatic Tumor	KPC	0	11.7627	1.1725	0	17.3635	40.7145	0	28.9867	0	0
ERR1361622	Pancreatic Tumor	KPC	21.8991	3.8754	21.5618	0	0	33.3804	0.5957	7.9997	10.6879	0
ERR1361623	Pancreatic Tumor	KPC	0	14.8311	3.2194	0	3.0045	46.2851	1.318	11.7306	19.6113	0
ERR1361624	Pancreatic Tumor	KPC_Cxcr2-	0	11.8898	7.2582	11.2116	12.773	48.4669	0	8.4006	0	0
ERR1361625	Pancreatic Tumor	KPC_Cxcr2-	13.8321	20.241	0	0	3.1286	37.0564	0	20.1815	5.5604	0
ERR1361626	Pancreatic Tumor	KPC_Cxcr2-	9.8662	11.8142	1.0042	0	10.0332	29.2226	0	28.0227	10.0368	0
ERR1361627	Pancreatic Tumor	KPC_Cxcr2-	0	20.0676	0	0	13.0268	45.1872	0	21.7184	0	0
SRR5004332	Pancreatic Tumor	Cdkn2a-	0.0677	4.5352	4.8146	0	0.0382	70.3877	0	19.97	0.1019	0.0847
SRR5004333	Pancreatic Tumor	Cdkn2a-	0.3878	4.272	0	0	0.133	76.8367	0.1091	18.0012	0.0667	0.1935
SRR5004334	Pancreatic Tumor	Cdkn2a-	0.9645	9.8764	0	0.6364	0.09	75.3431	0.455	12.6346	0	0
SRR5195522	Pancreatic Tumor	Athymic Nude	0	3.2879	7.6198	4.2599	0	51.8946	12.633	3.4731	10.6768	6.1549
SRR5195523	Pancreatic Tumor	Athymic Nude	0	10.7089	0	0	0	56.584	0	2.3767	30.3304	0
SRR5195524	Pancreatic Tumor	Athymic Nude	0	0	9.1798	7.432	14.799	67.4062	0	0	0	1.183
SRR5195525	Pancreatic Tumor	Athymic Nude	1.8621	12.5108	0.0726	17.0541	0	37.6033	23.2817	3.2998	3.6279	0.6876
SRR5195526	Pancreatic Tumor	Athymic Nude	11.4725	6.3949	0	2.5786	0	45.947	12.2785	2.8448	17.486	0.9977
SRR5195527	Pancreatic Tumor	Athymic Nude	32.295	0	0	13.8949	0	25.3526	17.5945	5.1821	0	5.681
SRR5195528	Pancreatic Tumor	Athymic Nude	13.1563	18.5036	0	0	0	41.5234	6.1476	11.8901	8.779	0
SRR5195529	Pancreatic Tumor	Athymic Nude	1.5505	18.9245	0	1.0237	0	47.5323	0.115	0.612	26.6472	3.5948
SRR5195530	Pancreatic Tumor	Athymic Nude	7.1069	16.4223	0	10.545	0	42.326	4.7471	0.4557	9.1324	9.2647
SRR5195531	Pancreatic Tumor	Athymic Nude	18.9803	8.9791	0	10.4468	0	26.4661	7.5534	5.2639	12.2134	10.0969
SRR3402177	PanNET	Rip1-Tag2	8.587	5.8917	25.0272	3.3067	6.3492	34.1761	1.453	12.1455	0	3.0636
SRR3402178	PanNET	Rip1-Tag2	11.3977	0	29.54	3.7754	2.1393	32.8271	1.3937	18.9268	0	0
SRR3402179	PanNET	Rip1-Tag2	25.1573	2.9259	15.2412	0.2161	3.2621	38.6552	1.6112	12.9311	0	0
SRR3402180	PanNET	Rip1-Tag2	20.9685	19.9101	3.3861	2.0046	6.5117	37.0633	0	10.1557	0	0
SRR3402181	PanNET	Rip1-Tag2	9.4796	10.9181	16.551	5.9918	6.9437	38.9997	0	11.1161	0	0
SRR3402182	PanNET	Rip1-Tag2	10.3139	0	31.4592	13.4947	0.4122	28.8002	0	15.5198	0	0
SRR3402183	PanNET	Rip1-Tag2	17.0274	0	18.1995	1.0784	8.2323	41.6635	0	13.7989	0	0
SRR3402184	PanNET	Rip1-Tag2	7.7898	6.7704	29.7741	3.0631	0	30.0108	0	22.5918	0	0
SRR3402185	PanNET	Rip1-Tag2	9.5101	0	30.4838	11.9681	0	23.684	2.5091	21.845	0	0
SRR3402186	PanNET	Rip1-Tag2	11.2393	7.0785	20.3209	0.0291	9.3688	36.2786	0	15.6848	0	0
SRR3402187	PanNET	Rip1-Tag2	10.5519	0	35.021	0	8.1556	36.6223	0	9.6492	0	0
SRR3402188	PanNET	Rip1-Tag2	3.2748	7.693	24.8124	0	6.6816	34.4972	0	23.0411	0	0
SRR3402189	PanNET	Rip1-Tag2	6.4886	2.0914	34.128	0	0	33.7518	0	23.5401	0	0
SRX2527457	Melenama Tumor	ATR +BRAF(V600E)	0	3.6343	9.2464	22.4694	0	27.1456	21.238	7.3503	0	8.9161
SRX2527458	Melenama Tumor	ATR +BRAF(V600E)	2.4353	8.4732	0	20.5117	0.0334	35.1473	16.9361	5.7729	0	10.6901
SRX2527459	Melenama Tumor	ATR +BRAF(V600E)	0	14.3733	0	19.5631	0	33.9839	17.6569	4.7114	0	9.7113
SRX2527460	Melenama Tumor	ATR -BRAF(V600E)	0	10.8331	1.8902	18.2093	7.2536	41.775	12.5669	0.0072	0	7.4647
SRX2527461	Melenama Tumor	ATR -BRAF(V600E)	2.1792	9.7404	0	18.6048	4.0924	27.5034	19.2637	8.0277	0	10.5886
SRX2527462	Melenama Tumor	ATR -BRAF(V600E)	0	10.26	8.745	19.8631	0	33.4894	19.3503	2.6994	0.1944	5.3984
SRX2527463	Melenama Tumor	ATR +BRAF(V600E)Pten-	0	13.1789	0.2934	16.8871	5.0562	37.4289	16.2162	0	5.9433	4.9961
SRX2527464	Melenama Tumor	ATR +BRAF(V600E)Pten-	6.1021	14.0758	0	14.2592	19.1485	25.1916	14.0311	7.1917	0	0
SRX2527465	Melenama Tumor	ATR +BRAF(V600E)Pten-	0	13.8924	1.1999	17.7324	10.9084	34.4345	18.9569	2.8756	0	0
SRX2527466	Melenama Tumor	ATR +BRAF(V600E)Pten-	0	11.6334	0.4708	23.3193	5.3648	35.0482	15.6615	0	0	8.502
SRX2527467	Melenama Tumor	ATR -BRAF(V600E)Pten-	0	10.6881	0	19.3634	7.3446	33.4918	23.4074	0	0	5.7048
SRX2527468	Melenama Tumor	ATR -BRAF(V600E)Pten-	0	13.4266	0	21.5225	6.7225	39.3552	10.8111	0	0	8.1622
SRX2527469	Melenama Tumor	ATR -BRAF(V600E)Pten-	1.5386	0	10.2825	11.5222	5.2919	42.1744	17.324	2.2952	0	9.5712
SRX2527470	Melenama Tumor	ATR -BRAF(V600E)Pten-	0	15.6224	0	26.0947	1.4902	30.8603	15.8062	0	1.1198	9.0066
SRX2195717	Prostate Tumor	NICD_Myc Driving	0	10.8686	1.842	3.8182	0	16.8166	4.4782	32.6391	22.9212	6.6161
SRX2195718	Prostate Tumor	NICD_Myc Driving	0	11.7492	0	1.2042	0	32.489	7.7098	46.1684	0	0.6793
SRX2195719	Prostate Tumor	NICD-kRas Driving	0	7.3654	0	11.604	0	34.3074	3.9209	36.0352	0	6.767
SRX2195720	Prostate Tumor	NICD-kRas Driving	5.7614	0	16.7154	2.6176	0	30.7811	9.9147	34.2097	0	0
SRX2195721	Prostate Tumor	NICD-AKT Driving	11.9897	0	4.6053	14.3292	0.8054	29.6365	7.8809	30.753	0	0
SRX2195722	Prostate Tumor	NICD-AKT Driving	1.3812	5.4115	6.3452	0	0	40.3638	8.41	38.0884	0	0
SRX2269738	Prostate Tumor	TRAMP	0	2.3727	16.8347	16.8384	0	16.5832	16.142	23.5302	3.4526	4.2463
SRX2269739	Prostate Tumor	TRAMP	0	17.7463	0	0	0	33.3743	5.0897	11.7308	32.059	0
SRX2269740	Prostate Tumor	TRAMP	0	5.6139	9.5363	1.2837	0	26.4928	17.9008	38.0617	1.0998	0.0109
SRX2269741	Prostate Tumor	TRAMP	3.3359	0	6.8991	12.9906	0	15.532	21.9074	34.1001	0.7814	4.4536
SRX2269742	Prostate Tumor	TRAMP	0.1197	10.8996	0	14.3424	0	30.2968	19.3577	24.9838	0	0
SRX2269743	Prostate Tumor	TRAMP	0	4.8353	2.3619	16.1235	4.2649	28.9404	16.3075	20.576	0	6.5905
SRX2269744	Prostate Tumor	TRAMP	6.004	0	17.0114	9.3428	0	13.8295	16.3916	36.6259	0.7948	0
SRX2269745	Prostate Tumor	TRAMP	0	13.1908	4.5297	18.7289	0	23.3271	17.0549	17.718	0	5.4506
SRX2269746	Prostate Tumor	TRAMP	0	2.0655	13.5618	11.9693	2.8158	24.3019	19.6181	25.3282	0	0.3394
SRX2269747	Prostate Tumor	TRAMP	0.3711	3.1104	5.7775	19.3405	0	20.5712	17.9575	26.1753	0	6.6964
SRX2269748	Prostate Tumor	TRAMP	2.9357	0	1.3512	13.7777	0	26.3405	17.7756	27.6724	0	10.1469
SRX2269749	Prostate Tumor	TRAMP	2.1252	0	22.5527	7.788	0	22.2848	9.3823	35.867	0	0
SRX2269750	Prostate Tumor	TRAMP	11.1786	0	0	8.36	3.6927	33.3711	14.374	21.3671	0	7.6566
SRX2269751	Prostate Tumor	TRAMP	4.593	0	12.56	12.2708	0	25.9513	12.9113	31.7137	0	0
SRX2269752	Prostate Tumor	TRAMP	10.8107	0	13.2805	8.3366	0	27.8128	7.2247	32.5347	0	0
SRX2269753	Prostate Tumor	TRAMP	0	0	21.8553	0	0	26.1179	8.8032	43.2236	0	0
SRX2269754	Prostate Tumor	TRAMP	4.6256	1.4722	10.1437	13.7199	0	14.9113	19.9409	31.3631	0	3.8232
SRX2269755	Prostate Tumor	TRAMP	11.2506	6.1421	0	3.3591	0	38.3208	20.9768	19.4946	0	0.4561
SRX2269756	Prostate Tumor	TRAMP	7.3242	0	19.6037	5.3716	1.7287	25.2159	8.9535	31.8024	0	0
SRX2269757	Prostate Tumor	TRAMP	4.5224	1.0564	12.0281	9.9752	3.1615	25.8501	20.0771	23.3292	0	0
SRX2269758	Prostate Tumor	TRAMP	0	0.8731	0	0	0	40.6969	6.9154	10.9765	35.6766	4.8615
SRX2269759	Prostate Tumor	TRAMP	0	4.4093	0	0	0	51.684	7.9159	26.0397	6.3917	3.5593
SRX2269760	Prostate Tumor	TRAMP	2.2391	0	12.917	8.237	0	34.1926	19.7441	22.0969	0	0.5732
SRX2269761	Prostate Tumor	TRAMP	2.7637	0	20.975	4.5691	1.2854	32.6359	4.089	31.2328	0	2.4491
SRX2269762	Prostate Tumor	TRAMP	0	8.9243	0.2249	7.0415	0	42.6607	13.317	27.8316	0	0
SRX2269763	Prostate Tumor	TRAMP	0	0	16.2738	18.217	0	15.1261	18.5642	28.0798	3.7391	0
SRX2269764	Prostate Tumor	TRAMP	0	12.6229	0	18.5907	3.0933	19.8474	4.3052	35.7343	0	5.8063
SRX2269765	Prostate Tumor	TRAMP	0	3.7631	12.7546	9.9254	0	18.8261	19.5233	35.2075	0	0
SRX2269766	Prostate Tumor	TRAMP	4.1698	9.9157	0	16.4034	0.1153	23.5316	9.2079	25.807	0	10.8492
SRX2269767	Prostate Tumor	TRAMP	0	13.0234	1.5786	17.6054	0	21.9397	12.1588	31.5912	0	2.1029
SRX2269768	Prostate Tumor	TRAMP	0	3.0641	9.894	22.6404	0	15.512	8.732	34.5203	0	5.6373
SRX2269769	Prostate Tumor	TRAMP	0	3.3254	8.3268	17.3174	0	12.189	21.9699	32.8922	0	3.9792
SRX2269770	Prostate Tumor	TRAMP	0.9393	0.1966	8.2123	17.4682	0	27.0301	16.6663	29.4872	0	0
SRX2269771	Prostate Tumor	TRAMP	0	6.1109	3.1196	0	0	30.922	6.8882	6.8784	44.6392	1.4418
SRX2269772	Prostate Tumor	TRAMP	0	3.7591	13.0943	14.1868	0	25.459	8.7048	29.6592	0	5.1367
SRX2269773	Prostate Tumor	TRAMP	1.6089	2.9382	10.5488	7.9613	0.9635	29.8502	21.0441	25.085	0	0
SRX2269774	Prostate Tumor	TRAMP	3.7033	0	8.6966	11.9896	0	24.9434	13.7442	35.3189	0	1.6041
SRX2269775	Prostate Tumor	TRAMP	0	0	20.4587	22.4685	4.041	17.4983	7.1083	28.4252	0	0
SRX2269776	Prostate Tumor	TRAMP	0	8.2376	7.2366	13.1641	0	19.7874	20.9895	25.0817	0	5.5032
SRX2269777	Prostate Tumor	TRAMP	4.2512	0	20.522	9.6966	0	19.3882	11.6734	33.1212	0	1.3475
SRX2269778	Prostate Tumor	TRAMP	3.1682	0	18.315	13.1366	0	17.3436	9.9487	26.13	0	11.9579
SRX2269779	Prostate Tumor	TRAMP	0	0	22.9989	4.5081	2.3624	35.8231	8.3007	26.0067	0	0
SRX2269780	Prostate Tumor	TRAMP	0	0	13.1363	8.6886	0	19.3397	19.8953	34.2725	0	4.6676
SRX2269781	Prostate Tumor	TRAMP	7.5649	0	7.0918	18.737	2.9976	13.3069	16.3544	32.8114	0	1.136
SRX2269782	Prostate Tumor	TRAMP	6.3868	8.9872	0	14.4488	0	19.1003	25.1598	25.9171	0	0
SRX2269783	Prostate Tumor	TRAMP	0	9.7683	4.5474	11.6401	0	20.367	19.325	33.9729	0	0.3793
SRX2269784	Prostate Tumor	TRAMP	0	0	16.7138	6.9349	0	26.6496	12.0572	37.6446	0	0
SRX2269785	Prostate Tumor	TRAMP	0	9.0736	3.5737	19.5969	1.3737	28.0883	13.4567	21.965	0	2.872
SRX2269786	Prostate Tumor	TRAMP	0	0	10.9388	14.3651	0	19.6769	13.68	26.3555	0	14.9836
SRX2269787	Prostate Tumor	TRAMP	1.1016	1.3224	13.6027	23.1109	0	15.8651	9.688	27.0382	0	8.271
SRX2269788	Prostate Tumor	TRAMP	0	0	19.9266	11.8392	2.9257	27.8063	13.5953	23.9069	0	0
SRX2269789	Prostate Tumor	TRAMP	4.0931	0	9.0273	16.1979	0	19.5129	19.8147	21.0327	0	10.3214
SRX2269790	Prostate Tumor	TRAMP	0	6.3202	11.3184	4.5597	0	26.96	17.275	23.2087	3.3202	7.0378
SRX2269791	Prostate Tumor	TRAMP	0	6.4993	0	20.6347	0	18.5953	15.6662	38.6046	0	0
SRX2269792	Prostate Tumor	TRAMP	7.5378	8.0464	8.0258	17.0135	0	26.9426	14.046	12.3298	0	6.0581
SRX2269793	Prostate Tumor	TRAMP	0	8.4785	6.6524	16.6341	0	9.6378	13.3766	39.7618	0	5.4588
SRX2269794	Prostate Tumor	TRAMP	0	0	20.6408	10.5119	2.2064	19.5593	7.7943	37.0743	0	2.213
SRX2269795	Prostate Tumor	TRAMP	0	2.4649	8.4375	23.0849	0	15.3862	15.3051	34.2713	1.0501	0
SRX2269796	Prostate Tumor	TRAMP	0	7.1149	0	17.3213	0	19.9884	19.4902	29.26	4.0072	2.818
SRX2269797	Prostate Tumor	TRAMP	0	0	22.0571	5.2952	0	22.1581	15.3738	27.2238	7.892	0
SRX2269798	Prostate Tumor	TRAMP	0	6.083	8.941	4.2608	0	35.7635	9.8948	24.7188	0	10.338
SRX2269799	Prostate Tumor	TRAMP	2.823	3.2842	8.0646	15.9511	0	28.3154	6.9541	21.2187	0	13.3889
SRX2269800	Prostate Tumor	TRAMP	10.6385	9.9755	0	11.1272	10.293	25.4399	7.8467	20.8561	0	3.8231
SRX2269801	Prostate Tumor	TRAMP	3.1249	0	15.8396	15.6364	0	22.1949	11.2845	23.2409	0	8.6787
SRX2269802	Prostate Tumor	TRAMP	0	6.4009	1.1012	14.6791	0	19.0906	17.2049	36.0769	0	5.4465
SRX2269803	Prostate Tumor	TRAMP	0	0	20.3966	7.7861	0	26.1949	10.4837	31.5208	0	3.6178
SRX2269804	Prostate Tumor	TRAMP	52.6022	24.5081	4.6516	5.0166	0.1364	11.4089	0	1.6761	0	0
SRX2269805	Prostate Tumor	TRAMP	0	0.1687	16.3953	13.8571	0	20.2404	20.8618	26.697	0	1.7796
SRX2269806	Prostate Tumor	TRAMP	0	1.1536	11.4029	18.9809	1.6044	23.2576	18.0355	20.8716	0	4.6934
SRX2269807	Prostate Tumor	TRAMP	13.6428	0	9.5915	17.7423	0	15.2616	14.3966	25.2406	0	4.1246
SRX2269808	Prostate Tumor	TRAMP	0	0	11.6889	17.5185	0	19.8098	14.1718	33.233	3.5781	0
SRX2269809	Prostate Tumor	TRAMP	0	7.9303	8.8463	10.4724	0	25.2856	10.7865	36.6662	0	0.0126
SRX2269810	Prostate Tumor	TRAMP	3.2282	0	17.5488	9.4864	0	28.6527	11.1209	26.0546	0	3.9085
SRX2269811	Prostate Tumor	TRAMP	7.9622	0	24.9082	8.592	0.9728	19.4439	8.3059	29.8149	0	0
SRX2269812	Prostate Tumor	TRAMP	17.6002	6.0674	5.8662	16.2874	0	16.0049	16.6646	18.9198	0	2.5896
SRX2269813	Prostate Tumor	TRAMP	4.7392	0	18.2548	13.2649	0	24.5375	10.1922	27.9534	0	1.058
SRX2269814	Prostate Tumor	TRAMP	0	7.7086	4.6146	17.3223	0.3236	21.2278	17.8413	24.7391	0	6.2227
SRX2269815	Prostate Tumor	TRAMP	5.3091	0.7052	7.3988	7.7578	0	22.0903	20.4889	31.1995	0	5.0504
SRX2269816	Prostate Tumor	TRAMP	8.3399	0	8.6277	4.4096	6.7828	33.7888	11.2949	20.1909	0	6.5654
SRR4452153	Prostate Tumor	TRAMP	0.1305	8.6187	2.1969	12.7066	0	24.8685	13.3636	26.5112	0	11.6039
SRR4452161	Prostate Tumor	TRAMP	0	0	14.049	16.2734	0	31.6957	6.3476	31.6344	0	0
SRX2269819	Prostate Tumor	TRAMP	1.4499	4.6169	7.8847	3.389	0	34.6099	14.867	31.5093	0	1.6734
SRX2269820	Prostate Tumor	TRAMP	0	7.5237	7.3637	20.6449	0	13.9781	13.6398	29.3147	0	7.535
SRX2269821	Prostate Tumor	TRAMP	7.5575	0	9.8616	12.7415	1.3948	25.2982	14.2217	26.6247	0	2.3
SRX2269822	Prostate Tumor	TRAMP	0	0	11.7822	18.8271	0	13.7575	22.5066	26.5401	0	6.5865
SRX2269823	Prostate Tumor	TRAMP	0.5038	0	10.0493	6.3638	0	38.1924	10.5029	34.3878	0	0
SRX2269824	Prostate Tumor	TRAMP	0.9524	0	15.5657	6.9613	0	33.6019	9.3346	24.3771	0	9.207
SRX2269825	Prostate Tumor	TRAMP	1.3499	1.2516	3.8811	20.5968	0	16.1493	18.3387	35.7139	0	2.7188
SRX2269826	Prostate Tumor	TRAMP	0	9.4674	3.9557	5.5935	0	26.2846	13.1693	37.2666	0	4.263
SRX2269827	Prostate Tumor	TRAMP	0	0.3601	6.1097	0	0	49.748	10.3991	13.6209	19.7622	0
SRX2269828	Prostate Tumor	TRAMP	7.2242	0	9.7816	8.6732	0	26.3979	17.6365	20.5374	0	9.7493
SRX2269829	Prostate Tumor	TRAMP	20.3841	1.4936	0	12.7336	3.9086	21.8051	8.3342	23.7758	0	7.5651
SRX2269830	Prostate Tumor	TRAMP	0.0039	6.898	4.1575	14.5395	0	35.8665	7.8212	20.0435	0	10.6697
SRX2269831	Prostate Tumor	TRAMP	0	8.5834	7.0059	12.5026	0	30.889	14.3323	20.6588	0	6.0281
SRX2269832	Prostate Tumor	TRAMP	3.3352	5.9912	2.4618	14.1061	0	31.7905	11.3691	25.0647	0	5.8813
SRX2269833	Prostate Tumor	TRAMP	7.4421	0.0539	7.0658	8.5955	0	24.8277	17.7522	26.2179	0	8.0449
SRX2269834	Prostate Tumor	TRAMP	0	0	15.984	7.2302	0	28.8316	21.1884	23.7248	0	3.0409
SRX2269835	Prostate Tumor	TRAMP	0	0	18.0735	5.9265	0	23.2484	19.1494	32.1135	1.4887	0
SRX2269836	Prostate Tumor	TRAMP	0	0	18.4383	17.3388	2.8807	21.1725	11.4018	28.7678	0	0
SRX2269837	Prostate Tumor	TRAMP	0	1.3672	14.4019	22.366	0	16.1906	15.8562	27.9193	0	1.8987
SRX2269838	Prostate Tumor	TRAMP	0	0.9141	10.0358	14.4633	0	28.4944	10.8565	33.0408	0	2.195
SRX2269839	Prostate Tumor	TRAMP	0	0	16.6042	0	0	29.6503	18.6493	33.9874	1.109	0
SRX2269840	Prostate Tumor	TRAMP	0	0.2763	8.1532	8.8547	6.5999	35.3769	7.3129	28.4152	0	5.0109
SRX2269841	Prostate Tumor	TRAMP	3.6966	0	9.0022	7.9872	3.2164	28.4384	18.393	29.2661	0	0
SRX2269842	Prostate Tumor	TRAMP	0	6.9868	6.2339	8.6255	0	22.5182	22.3475	33.288	0	0
SRX2269843	Prostate Tumor	TRAMP	13.3121	5.4092	0	11.6205	1.1009	31.0179	16.3198	19.8871	0	1.3326
SRX2269844	Prostate Tumor	TRAMP	0	7.7269	3.5559	25.1461	0	0	19.1062	42.6946	0	1.7703
SRX2269845	Prostate Tumor	TRAMP	2.632	10.6591	0	13.8541	0	28.5696	11.6309	28.0782	0	4.5762
SRX2269846	Prostate Tumor	TRAMP	0	14.102	0.5428	1.385	0	32.1257	14.9868	28.1825	8.6753	0
SRX2269847	Prostate Tumor	TRAMP	0.0866	0	12.8246	17.5587	0	18.4876	19.8204	24.0381	0	7.1839
SRX2269848	Prostate Tumor	TRAMP	0	6.2991	5.5972	18.6514	0.8634	21.3791	18.9705	28.2393	0	0
SRX2269849	Prostate Tumor	TRAMP	1.1334	0	19.1808	13.5095	0	21.4853	11.619	27.112	0	5.96
SRX2269850	Prostate Tumor	TRAMP	7.0214	0	5.6479	10.4243	4.3508	29.0252	15.509	15.7818	0	12.2396
SRX2269851	Prostate Tumor	TRAMP	0	0	13.0213	18.6762	0	16.3626	17.1555	29.7189	0	5.0656
SRX2269852	Prostate Tumor	TRAMP	7.3388	0	4.389	15.2988	0.5721	30.5889	16.3097	21.1638	0	4.3389
SRX2269853	Prostate Tumor	TRAMP	0.6366	5.8289	3.5688	9.7724	0	51.4611	9.397	12.4561	6.879	0
SRX2269854	Prostate Tumor	TRAMP	10.982	6.4057	0	9.2457	7.4079	23.8123	11.4867	23.1965	0	7.4632
SRX2269855	Prostate Tumor	TRAMP	0	5.1786	0	32.633	0	0	9.3512	50.25	0	2.587
SRX2269856	Prostate Tumor	TRAMP	7.0857	0	8.1961	12.1468	0.3259	29.8415	15.0619	27.342	0	0
SRX2269857	Prostate Tumor	TRAMP	0	0	15.7065	7.8745	0	18.6444	18.445	38.9405	0	0.3891
SRX2269858	Prostate Tumor	TRAMP	1.757	9.9654	0	23.4064	0	16.0828	16.9757	25.4785	0	6.3343
SRX2269859	Prostate Tumor	TRAMP	4.3988	7.3373	0	16.0963	0	26.4039	18.0126	21.5306	0	6.2206
SRX2269860	Prostate Tumor	TRAMP	1.9042	0	4.4734	26.7629	0	7.4404	17.1975	35.1565	0	7.065
SRX2269861	Prostate Tumor	TRAMP	0	0.8718	11.8912	16.5867	0	12.9404	13.9705	37.2925	0	6.447
SRX2269862	Prostate Tumor	TRAMP	0.573	0	11.4837	0	0	39.415	11.409	28.2476	0.3861	8.4855
SRX2269863	Prostate Tumor	TRAMP	0	0	14.9948	23.2001	4.1995	28.7578	10.2112	18.6365	0	0
SRX2269864	Prostate Tumor	TRAMP	0	0	5.4058	20.8606	0	11.781	12.9625	37.9735	0	11.0165
SRX2269865	Prostate Tumor	TRAMP	0	5.222	4.0935	0	0	38.9452	5.7285	26.628	19.3828	0
SRX2269866	Prostate Tumor	TRAMP	0	0	20.7346	12.0481	0	15.5218	13.6231	38.0723	0	0
SRX2269867	Prostate Tumor	TRAMP	0	1.1136	14.753	13.725	0	27.4914	8.5117	34.4053	0	0
SRX2269868	Prostate Tumor	TRAMP	0	0.1713	18.9031	11.8187	0	12.0747	19.4668	35.3976	2.1678	0
SRX2269869	Prostate Tumor	TRAMP	10.1202	2.7802	0	13.3678	0	28.122	12.4912	30.3716	0	2.7471
SRX2269870	Prostate Tumor	TRAMP	0	0	18.8273	8.5283	0	31.3958	4.8796	35.5873	0	0.7817
SRX2269871	Prostate Tumor	TRAMP	0	0	16.5125	11.8068	0	14.913	14.8796	33.6719	8.2162	0
SRX2269872	Prostate Tumor	TRAMP	10.2628	4.9181	0	10.2344	0	21.4592	6.3586	46.7669	0	0
SRX2269873	Prostate Tumor	TRAMP	0	11.1947	5.3266	15.9731	0	15.4077	14.7471	30.6535	0	6.6974
SRX2269874	Prostate Tumor	TRAMP	4.8236	11.5064	0	0	0	29.2322	9.5603	29.6604	10.7416	4.4755
SRX2269875	Prostate Tumor	TRAMP	0	0	4.0606	32.2224	0	6.9626	26.1227	29.3027	0	1.3291
SRX2269876	Prostate Tumor	TRAMP	0	6.7135	4.9006	8.1119	0	34.9426	9.4656	24.4956	0	11.3701
SRX2269877	Prostate Tumor	TRAMP	0	6.3243	9.2308	16.5553	1.506	18.4791	15.9619	31.9427	0	0
SRX2269878	Prostate Tumor	TRAMP	0	3.3873	12.4104	4.0326	2.0133	26.9677	17.976	26.43	0	6.7827
SRX2269879	Prostate Tumor	TRAMP	0	0	19.8089	12.3558	0	10.0519	14.5642	43.2192	0	0
SRX2269880	Prostate Tumor	TRAMP	0	5.0764	0.783	11.8925	0	35.76	14.7238	14.684	17.0804	0
SRX2269881	Prostate Tumor	TRAMP	0	0	17.0034	14.9948	0	19.3786	15.6436	31.6935	0	1.2861
SRX2269882	Prostate Tumor	TRAMP	1.4604	0	11.3326	7.6121	6.3181	28.3833	14.6483	19.0468	0	11.1984
SRX2269883	Prostate Tumor	TRAMP	0	7.3357	2.9602	5.0037	0	24.5812	12.3759	37.6792	0	10.0641
SRX2269884	Prostate Tumor	TRAMP	0	12.4348	0.9722	8.4186	2.7454	23.7896	12.6637	38.7312	0	0.2445
SRX2269885	Prostate Tumor	TRAMP	5.8143	13.8246	0	7.842	0	21.0555	20.5839	30.8797	0	0
SRX2269886	Prostate Tumor	TRAMP	0	0	22.845	7.4054	0	25.3969	8.7398	35.613	0	0
SRX2269887	Prostate Tumor	TRAMP	4.6026	0	10.3925	15.8822	0.0311	22.6134	9.9768	30.5847	0	5.9167
SRX2269888	Prostate Tumor	TRAMP	0	1.568	17.6641	18.7874	0	15.3911	19.7256	23.3493	0	3.5144
SRX2269889	Prostate Tumor	TRAMP	0	3.1146	10.5265	9.0876	0	27.6601	12.3949	23.6622	5.5358	8.0184
SRX2269890	Prostate Tumor	TRAMP	9.6283	0	3.177	12.2653	0	22.1084	20.6179	26.5461	0	5.6571
SRX2269891	Prostate Tumor	TRAMP	1.4786	0	12.5686	13.8061	1.4409	18.4511	19.1221	28.273	0	4.8596
SRX2269892	Prostate Tumor	TRAMP	5.509	0.1039	7.4855	9.7555	2.0306	15.7665	14.602	44.2482	0	0.4989
SRX2269893	Prostate Tumor	TRAMP	0	0	19.1878	14.3351	0	24.6674	16.0231	25.7866	0	0
SRX2269894	Prostate Tumor	TRAMP	3.3914	0.2753	13.301	0.8001	0	50.4717	6.446	18.2562	0	7.0584
SRX2269895	Prostate Tumor	TRAMP	16.382	2.0857	10.3055	16.7719	0	22.15	7.1108	16.1835	0	9.0107
SRX2269896	Prostate Tumor	TRAMP	0	7.3508	0.1132	0	0	45.7628	9.6714	19.9844	8.5908	8.5265
SRX2269897	Prostate Tumor	TRAMP	0	0	21.5659	0	0.8466	40.2902	14.6342	21.9627	0.7005	0
SRX2269898	Prostate Tumor	TRAMP	3.8088	6.1313	3.1732	3.5823	0	27.5371	15.5299	40.2374	0	0
SRX2269899	Prostate Tumor	TRAMP	0.0541	0.7784	13.7625	8.9752	0	16.5385	23.2702	27.7884	8.8327	0
SRX2269900	Prostate Tumor	TRAMP	2.158	0	19.2057	9.5657	0	29.8057	14.0898	21.8426	0	3.3325
SRX2269901	Prostate Tumor	TRAMP	0	8.2418	12.1652	17.0702	0	7.7851	16.6252	36.1825	1.9299	0
SRX2269902	Prostate Tumor	TRAMP	8.8399	3.884	2.9141	18.3633	0	23.7731	15.6263	17.4929	0	9.1064
SRX2269903	Prostate Tumor	TRAMP	11.1294	0	15.0647	16.0277	0	18.4461	6.0975	23.5981	0	9.6364
SRX2269904	Prostate Tumor	TRAMP	6.3552	12.8496	0	4.8251	3.0475	35.7526	15.6556	21.5144	0	0
SRX2269905	Prostate Tumor	TRAMP	0	0	13.4216	12.2462	0	23.7583	17.5977	27.619	0	5.3572
SRX2269906	Prostate Tumor	TRAMP	0	3.3897	12.6632	14.791	0	21.3707	16.1959	30.2959	0	1.2936
SRX2269907	Prostate Tumor	TRAMP	0	4.2487	12.897	10.7743	0	11.7468	12.5675	37.8122	1.1995	8.754
SRX2269908	Prostate Tumor	TRAMP	1.6961	0	13.097	9.4632	0	31.1691	17.4664	20.2743	0	6.834
SRX2269909	Prostate Tumor	TRAMP	0	14.625	2.8278	18.2131	0	11.4945	17.7267	34.4455	0	0.6675
SRX2269910	Prostate Tumor	TRAMP	6.3612	0	13.2589	4.8087	0	38.0113	14.81	22.7499	0	0
SRX2269911	Prostate Tumor	TRAMP	3.8493	0	15.0524	8.6469	0	16.9845	24.0292	27.8701	0	3.5676
SRX2269912	Prostate Tumor	TRAMP	3.7921	0	14.3786	13.3067	0	24.11	17.2619	18.79	0	8.3607
SRX2269913	Prostate Tumor	TRAMP	0	0.3176	20.7878	4.9219	0	13.6052	23.6458	33.8234	2.8983	0
SRX2269914	Prostate Tumor	TRAMP	1.1803	0	15.3595	8.0983	0	26.7727	16.8929	29.234	0	2.4623
SRX2269915	Prostate Tumor	TRAMP	0.8891	18.6304	1.1613	13.4139	0	10.717	20.5464	31.9745	2.6675	0
SRX2269916	Prostate Tumor	TRAMP	1.4758	1.6409	12.5634	5.4904	0	15.8326	27.1858	31.53	0	4.281
SRX2269917	Prostate Tumor	TRAMP	6.3666	0	7.2971	5.0227	0	30.0274	18.6968	30.4186	0	2.1708
SRX2269918	Prostate Tumor	TRAMP	0	0	18.3175	12.5418	0	26.3198	12.8224	27.0186	0	2.9799
SRX2269919	Prostate Tumor	TRAMP	0	1.7157	15.5602	9.6078	0	25.9865	17.9293	28.9185	0	0.2818
SRX2269920	Prostate Tumor	TRAMP	0	7.4465	0	18.7866	0	15.3536	17.6506	37.1684	0	3.5943
SRX2269921	Prostate Tumor	TRAMP	3.5527	0	12.6676	14.78	0	18.1524	16.7546	26.4985	0	7.5942
SRX2269922	Prostate Tumor	TRAMP	0.3466	0	17.2164	15.4892	0	15.8268	12.386	29.3792	0	9.3559
SRX2269923	Prostate Tumor	TRAMP	0	0	20.0841	4.3005	0	33.7242	8.5462	33.345	0	0
SRX2269924	Prostate Tumor	TRAMP	2.345	8.729	4.7828	10.1897	2.2266	20.1289	10.7629	33.8773	0	6.9577
SRX2269925	Prostate Tumor	TRAMP	0.9192	11.753	1.8832	10.1931	0.4067	17.69	17.6261	36.9357	0	2.5931
SRX2269926	Prostate Tumor	TRAMP	12.1031	6.2689	0	16.6484	0	24.6789	18.0597	22.241	0	0
SRX2269927	Prostate Tumor	TRAMP	6.9451	12.0724	0	16.1425	0	12.2828	18.329	31.2476	2.7066	0.274
SRX2269928	Prostate Tumor	TRAMP	0	1.2865	15.6089	12.7608	0	20.1596	16.1219	31.9074	2.1548	0
SRX2269929	Prostate Tumor	TRAMP	0	0	16.5398	10.153	3.8704	22.7668	17.7555	22.6074	0	6.3071
SRX2269930	Prostate Tumor	TRAMP	0	12.9664	2.5896	17.0994	0	27.3472	15.5564	24.441	0	0
SRX2269931	Prostate Tumor	TRAMP	0	0.3645	7.228	0	0	37.5714	9.3974	26.9708	17.2171	1.2508
SRX2269932	Prostate Tumor	TRAMP	0	0.0658	9.8692	19.2537	0	30.654	9.77	21.9311	0	8.4562
SRX2269933	Prostate Tumor	TRAMP_SV40-T--	0.3862	15.0079	0.5593	18.21	0	37.2156	4.7124	13.9457	0	9.9628
SRX2269934	Prostate Tumor	TRAMP_SV40-T--	0	15.4362	0	21.9075	0	16.9315	16.5789	29.1458	0	0
SRX2269935	Prostate Tumor	TRAMP_SV40-T--	12.6637	0	0.6336	18.9105	0	10.6941	17.8721	31.2406	0	7.9853
SRX2269936	Prostate Tumor	TRAMP_SV40-T--	15.5378	0	4.1238	10.1046	0	31.4274	14.8954	19.2745	0	4.6364
SRX2269937	Prostate Tumor	TRAMP_SV40-T--	21.9542	5.3646	14.4384	15.4205	0	18.8986	7.0793	16.8444	0	0
SRX2269938	Prostate Tumor	TRAMP_SV40-T--	2.6416	9.142	5.0883	13.934	0	20.7059	22.8388	25.6495	0	0
SRX2269939	Prostate Tumor	TRAMP_SV40-T--	1.1975	6.6243	9.7926	11.1987	0.422	22.0667	21.0002	25.2444	0	2.4536
SRX2269940	Prostate Tumor	TRAMP_SV40-T--	2.0769	9.5217	0	20.4255	1.2242	16.0958	21.0819	23.5073	0	6.0667
SRX2269941	Prostate Tumor	TRAMP_SV40-T--	25.8383	1.4973	0	14.4923	4.3267	26.6942	10.7684	13.1657	0	3.2171
SRX2269942	Prostate Tumor	TRAMP_SV40-T--	0.7612	7.5268	0	11.0778	2.7912	21.9657	22.9208	32.9565	0	0
SRX2269943	Prostate Tumor	TRAMP_SV40-T--	15.7357	6.5535	0	7.9982	4.2315	29.1261	16.8077	19.5473	0	0
SRX2269944	Prostate Tumor	TRAMP_SV40-T--	0	3.3244	5.5212	12.3583	0	23.6468	20.8678	31.5568	0	2.7247
SRX2269945	Prostate Tumor	TRAMP_SV40-T--	0	0	6.5548	4.7587	0	22.7404	18.37	31.5729	0	16.0032
SRX2269946	Prostate Tumor	TRAMP_SV40-T--	4.4139	0	7.9307	19.9163	0	13.2375	17.5999	29.5808	0	7.3209
SRX2269947	Prostate Tumor	TRAMP_SV40-T--	11.856	0	0	11.0245	6.0048	20.8193	12.6748	29.9264	0	7.694
SRX2269948	Prostate Tumor	TRAMP_SV40-T--	5.6303	0	8.6336	9.892	4.9486	25.9777	14.4703	24.8302	0	5.6173
SRX2269949	Prostate Tumor	TRAMP_SV40-T--	17.4232	4.9574	0	8.633	3.9905	37.6134	12.0469	11.1778	0	4.1578
SRX2269950	Prostate Tumor	TRAMP_SV40-T--	19.423	0	10.5978	18.8065	0	12.6363	10.5292	23.8268	0	4.1804
SRX2269951	Prostate Tumor	TRAMP_SV40-T--	14.1252	0	13.5023	13.3708	0	14.4516	17.114	22.0119	0	5.4241
SRX2269952	Prostate Tumor	TRAMP_SV40-T--	3.416	18.0191	0	10.5997	1.7367	21.5777	20.5081	24.0339	0	0.1088
SRX2269953	Prostate Tumor	TRAMP_SV40-T--	6.3875	0	10.8124	12.3127	0	18.2333	19.7978	26.5916	0	5.8648
SRX2269954	Prostate Tumor	TRAMP_SV40-T--	12.7922	2.9644	4.8549	12.0799	1.1778	21.6106	19.0611	22.3466	0	3.1124
SRX2269955	Prostate Tumor	TRAMP_SV40-T--	8.519	0	9.816	8.6083	0	25.9932	16.6591	19.9409	0	10.4634
SRX2269956	Prostate Tumor	TRAMP_SV40-T--	8.1375	7.2085	0.4486	11.4684	0	19.7992	16.0603	30.4201	0	6.4574
SRX2269957	Prostate Tumor	TRAMP_SV40-T--	2.9909	1.1382	8.4578	8.9796	0	22.066	19.1261	32.1858	0	5.0557
SRX2269958	Prostate Tumor	TRAMP_SV40-T--	19.4684	9.0183	8.87	17.614	0	18.9762	12.7637	10.6304	0	2.6589
SRX2269959	Prostate Tumor	TRAMP_SV40-T--	4.9698	1.2822	12.746	15.001	0.052	16.8181	19.7846	26.9164	0	2.4299
SRX2269960	Prostate Tumor	TRAMP_SV40-T--	9.5378	12.2192	0	19.8697	0.1141	12.2358	16.1687	26.5621	0	3.2925
SRX2269961	Prostate Tumor	TRAMP_SV40-T--	0.7514	0	12.2454	12.7637	3.7258	20.7796	17.3813	25.5365	0	6.8163
SRX2269962	Prostate Tumor	TRAMP_SV40-T--	6.6248	13.7656	0	9.1241	0	31.2063	14.5833	20.1769	0	4.5189
SRX2269963	Prostate Tumor	TRAMP_SV40-T--	6.4753	0	5.6926	19.5513	0	19.1799	19.1227	27.2222	0	2.7559
SRX2269964	Prostate Tumor	TRAMP_SV40-T--	15.3564	6.5047	0	17.5503	0	20.8582	9.4781	25.2243	0	5.028
SRX2269965	Prostate Tumor	TRAMP_SV40-T--	18.1015	4.2771	0	0	0	33.1522	17.1439	21.0945	0	6.2308
SRX2269966	Prostate Tumor	TRAMP_SV40-T--	8.3377	0.2386	5.2715	17.4687	0	15.2282	17.4973	25.8566	0	10.1015
SRX2269967	Prostate Tumor	TRAMP_SV40-T--	8.1395	1.367	2.6016	6.9382	5.3158	23.7527	19.4313	25.7709	0	6.6829
SRX2269968	Prostate Tumor	TRAMP_SV40-T--	5.2683	4.8128	4.593	10.1037	10.6258	34.5756	7.741	17.0663	0	5.2135
SRX2269969	Prostate Tumor	TRAMP_SV40-T--	11.582	16.8329	0	17.3856	0	19.4051	9.2865	21.1233	0	4.3847
SRX2269970	Prostate Tumor	TRAMP_SV40-T--	0.7166	10.1034	9.0763	7.6322	0	20.6836	17.2978	32.1651	0	2.3251
SRX2269971	Prostate Tumor	TRAMP_SV40-T--	3.0551	4.4489	2.1333	9.3811	0	18.3443	20.3866	28.8425	0	13.4083
SRX2269972	Prostate Tumor	TRAMP_SV40-T--	0	8.1109	5.2202	15.7434	0	22.1257	15.1254	29.1333	0	4.5411
SRX2269973	Prostate Tumor	TRAMP_SV40-T--	0	10.8062	1.051	15.5922	1.7357	21.2124	19.5941	24.2721	0	5.7364
SRX2269974	Prostate Tumor	TRAMP_SV40-T--	14.9407	0	2.5187	11.1151	3.7699	25.9582	15.0022	22.9433	0	3.752
SRX2269975	Prostate Tumor	TRAMP_SV40-T--	4.9764	10.7631	0	9.3653	3.0124	24.4694	16.9817	28.9165	0	1.5152
SRX2269976	Prostate Tumor	TRAMP_SV40-T--	8.7187	0.4728	4.8919	12.0423	0	22.3283	19.7522	25.6484	0	6.1456
SRX2269977	Prostate Tumor	TRAMP_SV40-T--	0	10.016	4.778	9.8301	0	10.9813	27.0628	37.3319	0	0
SRX2269978	Prostate Tumor	TRAMP_SV40-T--	9.5643	5.7111	0	0.3284	11.0724	37.3899	7.9618	25.482	0	2.49
SRX2269979	Prostate Tumor	TRAMP_SV40-T--	6.1997	6.8966	0	6.5283	0	35.6003	15.1227	28.8789	0	0.7734
SRX2269980	Prostate Tumor	TRAMP_SV40-T--	2.9819	17.3124	0	20.1155	0	11.0803	20.0119	26.8006	0	1.6974
SRX2269981	Prostate Tumor	TRAMP_SV40-T--	3.206	15.0798	0.7434	19.9357	0	13.1974	18.5158	29.3218	0	0
SRX2269982	Prostate Tumor	TRAMP_SV40-T--	9.8852	0	0	14.1511	1.8512	22.7176	14.4228	31.3485	0	5.6237
SRX2269983	Prostate Tumor	TRAMP_SV40-T--	10.2963	10.2957	0	17.494	3.2126	26.9891	7.6541	19.2646	0	4.7935
SRX2269984	Prostate Tumor	TRAMP_SV40-T--	0.5291	0.5777	9.4513	8.3088	0	24.5616	23.7186	25.5335	0	7.3194
SRX2269985	Prostate Tumor	TRAMP_SV40-T--	23.1012	0	4.1716	17.4071	0	10.1266	19.8548	19.1701	0	6.1686
SRX2269986	Prostate Tumor	TRAMP_SV40-T--	0	12.3382	0	21.2383	0	20.065	14.8719	22.9747	0	8.5119
SRX2269987	Prostate Tumor	TRAMP_SV40-T--	13.9888	0	5.2499	14.1403	0	16.1756	22.9753	23.611	0	3.8591
SRX2269988	Prostate Tumor	TRAMP_SV40-T--	0	5.056	1.9515	9.7127	0	13.7606	20.7581	38.8645	0	9.8966
SRX2269989	Prostate Tumor	TRAMP_SV40-T--	11.4191	2.5365	0	12.7297	2.1094	24.401	17.3045	22.6982	0	6.8016
SRX2269990	Prostate Tumor	TRAMP_SV40-T--	0	17.5496	0	7.3618	7.1217	25.4101	10.077	32.4799	0	0
SRX2269991	Prostate Tumor	TRAMP_SV40-T--	7.8972	5.8826	11.6479	10.4503	0	22.0775	13.0388	21.9367	0	7.069
SRX2269992	Prostate Tumor	TRAMP_SV40-T--	0	0	9.3881	17.9529	0	12.0068	18.7901	28.9853	0	12.8768
SRX2269993	Prostate Tumor	TRAMP_SV40-T--	0	7.4111	0.8403	8.2972	0.5166	32.3241	19.2276	31.3831	0	0
SRX2269994	Prostate Tumor	TRAMP_SV40-T--	10.3203	5.8573	0	5.7693	7.162	29.6495	15.773	18.9512	0	6.5172
SRX2269995	Prostate Tumor	TRAMP_SV40-T--	6.6943	12.4103	0	5.428	0	25.6224	19.7652	19.6948	0	10.3849
SRX2269996	Prostate Tumor	TRAMP_SV40-T--	7.3981	6.0154	3.449	0	3.341	39.4745	13.6365	22.6111	0	4.0743
SRX2269997	Prostate Tumor	TRAMP_SV40-T--	0	10.2199	1.062	11.0965	0	19.2101	22.7091	27.7888	0	7.9137
SRX2269998	Prostate Tumor	TRAMP_SV40-T--	9.3547	5.7206	0	11.1647	8.661	29.8453	5.7191	23.8398	0	5.6948
SRX2269999	Prostate Tumor	TRAMP_SV40-T--	15.4629	0	7.2601	11.1142	0	17.7915	19.5652	25.9426	0	2.8635
SRX2270000	Prostate Tumor	TRAMP_SV40-T--	0	6.7783	0	10.3275	0	21.6816	25.934	29.5689	0	5.7097
SRX2270001	Prostate Tumor	TRAMP_SV40-T--	0	13.4741	0	0	3.3152	42.9693	10.7199	25.158	0	4.3635
SRX2270002	Prostate Tumor	TRAMP_SV40-T--	14.3882	2.667	0	15.6717	2.9963	11.6561	20.6507	26.5986	0	5.3714
SRX2270003	Prostate Tumor	TRAMP_SV40-T--	14.9137	6.0872	4.2984	11.9942	0	24.647	11.5644	21.4832	0	5.012
SRX2270004	Prostate Tumor	TRAMP_SV40-T--	5.293	0	14.9195	2.355	3.9872	30.9846	13.6074	20.7937	0	8.0595
SRX2270005	Prostate Tumor	TRAMP_SV40-T--	18.6222	9.5152	0	0	6.3736	33.4607	10.4982	16.0325	0	5.4975
SRX2270006	Prostate Tumor	TRAMP_SV40-T--	6.837	8.0361	0.0699	17.1598	0	32.7115	6.5081	25.7874	0	2.8901
SRX2270007	Prostate Tumor	TRAMP_SV40-T--	0	2.1168	8.3438	17.0432	0.6494	19.4116	18.1019	28.5119	0	5.8213
SRX2270008	Prostate Tumor	TRAMP_SV40-T--	13.4981	0	0.0667	11.6263	0	29.4734	19.632	21.4252	0	4.2783
SRX2270009	Prostate Tumor	TRAMP_SV40-T--	0	12.5742	0	17.6622	0	18.966	15.9431	33.6847	0	1.1697
SRX2270010	Prostate Tumor	TRAMP_SV40-T--	11.5345	6.3543	0	9.6282	5.4641	24.5491	16.794	25.6758	0	0
SRX2270011	Prostate Tumor	TRAMP_SV40-T--	8.2175	7.6415	0	13.4161	7.2664	30.7782	8.7327	22.7328	0	1.2147
SRX2270012	Prostate Tumor	TRAMP_SV40-T--	22.0355	6.0116	4.9698	17.3968	0.8067	18.2889	11.1816	18.3383	0	0.9707
SRX2270013	Prostate Tumor	TRAMP_SV40-T--	5.4325	6.9996	0.115	19.0377	0	14.5841	26.4331	21.0237	0	6.3744
SRX2270014	Prostate Tumor	TRAMP_SV40-T--	26.3134	14.0743	4.8905	10.3363	0	26.2934	4.6369	13.4552	0	0
SRX2270015	Prostate Tumor	TRAMP_SV40-T--	12.8386	6.0427	0	14.2358	0	15.5295	13.9593	37.394	0	0
SRX2270016	Prostate Tumor	TRAMP_SV40-T--	21.0508	3.4206	0	23.5023	0	16.6725	11.9268	19.1021	0	4.3248
SRX2270017	Prostate Tumor	TRAMP_SV40-T--	0	11.2611	6.115	19.2625	0	14.18	10.5918	28.9307	0	9.6589
SRX2270018	Prostate Tumor	TRAMP_SV40-T--	0	13.4922	0	11.1631	0	9.5687	22.9843	42.7917	0	0
SRR5077541	Prostate Tumor	Pten-/-	0.4051	15.992	8.9746	0	3.2284	60.3149	0	0	8.3858	2.6992
SRR5077542	Prostate Tumor	Pten-/-	9.2962	17.3723	5.1626	0	2.3211	57.0953	0	0	4.8176	3.9348
SRR5077543	Prostate Tumor	Pten-/-	2.281	14.0758	16.3126	0	2.5962	52.3975	0	0	6.3204	6.0166
SRR5077544	Prostate Tumor	Pten-/-	0	6.1552	19.8299	0	0	50.9618	1.969	13.3203	7.7639	0
SRR5077545	Prostate Tumor	Pten-/-Rb1-/-	12.6266	0	14.3954	0	6.3992	57.3949	4.481	4.7029	0	0
SRR5077546	Prostate Tumor	Pten-/-Rb1-/-	22.6406	1.4574	14.1433	0	5.0028	53.6603	2.9077	0	0.1878	0
SRR5077547	Prostate Tumor	Pten-/-Rb1-/-	10.5031	0	16.3807	0	10.1085	49.6805	2.5872	10.74	0	0
SRR5077548	Prostate Tumor	Pten-/-Rb1-/-	9.1096	6.1508	6.4062	0	13.556	64.7773	0	0	0	0
SRR5077549	Prostate Tumor	Pten-/-Rb1-/-	7.0743	2.6427	20.8117	0	5.6391	54.2289	0.5549	9.0484	0	0
SRR5077550	Prostate Tumor	Pten-/-Rb1-/-	13.2135	7.3643	6.6454	0	12.073	45.9055	0	14.7982	0	0
SRR5077551	Prostate Tumor	Pten-/-Rb1-/-	22.186	5.7561	21.5562	0	0.7834	38.7838	3.2055	7.7291	0	0
SRR5077552	Prostate Tumor	Pten-/-Rb1-/-	19.5269	5.4105	23.1411	0	5.3472	26.8971	2.5665	17.1106	0	0
SRR5077553	Prostate Tumor	Pten-/-Rb1-/-	6.2179	10.9407	16.6818	0	2.4021	54.2955	6.5226	2.9393	0	0
SRR5077554	Prostate Tumor	Pten-/-Rb1-/-	1.4423	14.6302	0	0	0	39.4219	1.0736	0	43.432	0
SRR5077555	Prostate Tumor	Pten-/-Rb1-/-	23.812	0.2286	22.8998	0	0.3184	40.3819	0	12.3594	0	0
SRR5077556	Prostate Tumor	Pten-/-Rb1-/-	0	3.5545	0	0	0.0853	81.2203	0.1907	12.5218	0.1621	2.2653
SRR5077557	Prostate Tumor	Pten-/-Rb1-/-	13.51	0	20.3855	0	3.2389	48.0546	6.0195	6.2899	0	2.5015
SRR5077558	Prostate Tumor	Pten-/-Rb1-/-Trp53-/-	7.5127	7.2166	2.4391	0	3.3027	66.5532	3.0698	0	9.9058	0
SRR5077559	Prostate Tumor	Pten-/-Rb1-/-Trp53-/-	4.2823	2.2939	10.6205	0	7.1115	69.6585	0	3.1283	0	2.9049
SRR5077560	Prostate Tumor	Pten-/-Rb1-/-Trp53-/-	0	4.099	18.2315	0	5.5874	64.4469	5.0832	0	2.2875	0.2645
SRR5077561	Prostate Tumor	Pten-/-Rb1-/-Trp53-/-	3.4423	3.6988	14.4954	0	0	56.2724	8.195	0	12.0459	1.8503
SRR5077562	Prostate Tumor	Pten-/-Rb1-/-Trp53-/-	15.6123	12.7567	8.4249	0	5.3869	42.1106	0	15.5003	0	0.2083
SRR5077563	Prostate Tumor	Pten-/-Rb1-/-Trp53-/-	26.0952	0.9168	24.5086	0	2.6837	32.8777	0	11.6355	0	1.2825
SRX2416728	Prostate Tumor		0	19.7631	0	23.3893	0	16.6362	6.2336	33.9778	0	0
SRX2416729	Prostate Tumor		0	13.2566	0.3078	16.169	0	0	15.308	43.6819	4.1442	7.1325
SRX2416730	Prostate Tumor		4.6432	18.3812	4.3405	27.6977	0	2.248	14.828	27.8614	0	0
SRR5124358	Prostate Tumor	Pten-/-	1.9148	14.3749	0	11.1646	0	24.6263	17.4255	0	24.6976	5.7963
SRR5124359	Prostate Tumor	Pten-/-	0	10.541	11.429	15.4817	0	28.5347	17.453	6.2568	7.3593	2.9444
SRR5124360	Prostate Tumor	Pten-/-	4.5619	6.0757	16.0884	10.5347	0	27.135	9.815	3.7384	16.7556	5.2954
SRR5124361	Prostate Tumor	Pten-/-	3.9415	10.4664	6.7354	17.8065	0	35.0325	9.4349	0	10.176	6.4068
SRR5124362	Prostate Tumor	Pten-/-RosaEYFP/+	0	15.2636	0	19.7582	0	33.1619	12.6423	0	15.1052	4.0687
SRR5124363	Prostate Tumor	Pten-/-RosaEYFP/EYFP	2.6139	11.5814	7.5589	3.1544	0.0472	72.5382	0.5305	1.8351	0	0.1404
SRR5124364	Prostate Tumor	Pten-/-RosaEYFP/+	0	11.7301	0.1913	2.9621	0	37.7073	14.25	0	27.5338	5.6254
SRR5124365	Prostate Tumor	Pten-/-RosaEYFP/EYFP	0	10.5779	8.2473	20.8461	0	24.049	21.4	12.3225	0	2.5573
SRR5124366	Prostate Tumor	Pten-/-RosaEYFP/+	10.4488	18.9319	26.1516	1.3492	0	39.872	1.0351	2.0964	0	0.115
SRR5124367	Prostate Tumor	Pten-/-RosaEYFP/+	0	19.2473	1.6625	14.7229	0	32.6222	12.0413	2.9034	14.5915	2.2088
SRR5124368	Prostate Tumor	Pten-/-P53-/-	0	16.7542	3.0357	0	0	44.3521	6.4539	0	24.5952	4.8088
SRR5124369	Prostate Tumor	Pten-/-P53-/-	0	21.8671	0.8546	0	0	39.3133	8.6774	0	29.2876	0
SRR5124370	Prostate Tumor	Pten-/-P53-/-	0	9.6258	6.8654	20.5425	0	28.5353	9.9554	3.8816	19.5761	1.0179
SRR5124371	Prostate Tumor	Pten-/-P53-/-RosaEYFP/+	1.4495	16.5919	0	7.8742	0	28.9099	11.649	0	33.5254	0
SRR5124372	Prostate Tumor	Pten-/-P53-/-RosaEYFP/+	14.3361	6.0139	0	0.2252	0.0139	77.4573	0.0081	1.9455	0	0
SRR5124373	Prostate Tumor	Pten-/-P53-/-RosaEYFP/+	1.2702	14.4495	0	0	0	35.7771	14.9235	0	33.5797	0
SRR5124374	Prostate Tumor	Pten-/-P53-/-RosaEYFP/+	2.0949	4.3107	4.2144	18.1549	1.7576	43.851	8.6685	7.0685	0	9.8796
SRR5124375	Prostate Tumor	Pten-/-P53-/-RosaEYFP/+	6.7233	3.1881	5.8026	9.7147	0	51.1058	8.4318	14.2944	0.7391	0
SRR5124376	Prostate Tumor	Pten-/-P53-/-RosaEYFP/+	0	5.6677	8.6482	18.1258	0	35.3223	8.8234	4.4515	12.5813	6.3797
SRR5124377	Prostate Tumor	Pten-/-P53-/-RosaEYFP/+	0	13.7659	0	0	0	45.3176	0	0	32.7869	8.1296
SRR5124378	Prostate Tumor	Pten-/-P53-/-RosaEYFP/+	0	13.9944	0.9328	0	0	42.7947	8.2524	3.5111	29.7889	0.7255
SRR5124379	Prostate Tumor	Pten-/-P53-/-RosaEYFP/+	0.0819	15.383	0	4.7277	0	41.5997	9.4541	0	28.7535	0
SRR5124380	Prostate Tumor	Pten-/-P53-/-RosaEYFP/+	0	18.3867	0	9.8629	0	29.3734	9.5546	0.2092	32.6132	0
SRR5124381	Prostate Tumor	Pten-/-P53-/-RosaEYFP/+	0	2.1506	9.8313	0	0	49.1031	7.3029	7.4449	20.594	3.5732
SRR5124382	Prostate Tumor	Pten-/-P53-/-RosaEYFP/+	0	20.1408	0	0.4176	0	27.6118	8.9873	0	41.7532	1.0893
SRR5124383	Prostate Tumor	Pten-/-P53-/-RosaEYFP/+	0	4.4257	13.2611	9.4701	0	40.5557	8.6633	0	18.768	4.8561
SRR1745974	Prostate Tumor		3.1961	8.6515	14.2044	0	9.6777	52.9278	0	11.0378	0	0.3047
SRR1745976	Prostate Tumor		16.6427	2.284	6.312	0	4.8839	55.0573	0	14.8201	0	0
SRR1745978	Prostate Tumor		7.5018	5.9725	11.8728	0	5.8025	52.9693	0	15.8812	0	0
SRR1745980	Prostate Tumor		0.871	0	23.6596	0	8.1566	38.6477	0	28.6651	0	0
SRX2208283	Hepatoblastoma	闁-catenin++YAP++	26.2404	0	17.2718	0	2.9605	41.3133	0	1.7488	3.7977	6.6675
SRX2208284	Hepatoblastoma	闁-catenin++YAP++	29.4915	0	15.7078	0	4.6291	37.9136	0	5.5564	0.7341	5.9676
SRX2208285	Hepatoblastoma	闁-catenin++YAP++	18.8421	2.1782	3.5604	0	6.6679	49.9231	0	0	8.7171	10.1113
SRX2208286	Hepatoblastoma	闁-catenin++YAP++	11.7281	7.1913	15.4973	0	9.0106	46.4429	0	2.7568	2.5532	4.8198
SRX2208287	Hepatoblastoma	闁-catenin++YAP++	20.7926	8.8275	8.2973	0	2.0899	42.9095	0	6.81	5.971	4.3022
SRX2208288	Hepatoblastoma	Myc-/-闁-catenin++YAP++	12.2582	0	24.741	0	8.0716	54.9293	0	0	0	0
SRX2208289	Hepatoblastoma	Myc-/-闁-catenin++YAP++	15.0708	5.7059	27.6838	0	4.7487	36.4347	0	2.5774	7.7787	0
SRX2208290	Hepatoblastoma	Myc-/-闁-catenin++YAP++	15.6499	9.5086	18.1345	0	4.5425	44.2164	0	0	5.527	2.4211
SRX2208291	Hepatoblastoma	Myc-/-闁-catenin++YAP++	31.2953	7.9595	16.6284	0	0	39.947	0	0	1.3551	2.8146
SRX2208292	Hepatoblastoma	Myc-/-闁-catenin++YAP++	1.5483	12.1139	26.8863	0	4.795	53.0801	0	0	1.5764	0
SRR5034267	Liver Tumor	LHP	0	0	13.925	0	15.6531	49.2731	0	6.0234	15.1254	0
SRR5034268	Liver Tumor	LHP	0	13.1962	0	2.2129	18.3182	57.0918	0	0	9.1809	0
SRR5034269	Liver Tumor	LHP	0	16.6387	5.5628	9.643	0	55.7675	0.0364	10.6167	0.4716	1.2633
SRR5034270	Liver Tumor	S7HP	0	18.8086	13.8152	0	4.7293	52.7754	0	0	7.824	2.0475
SRR5034271	Liver Tumor	S7HP	0	11.6302	18.3476	0	4.9883	55.4332	0	0	9.6007	0
SRR5034272	Liver Tumor	S7HP	0	14.0668	11.9192	0	5.5132	57.5566	0	0	10.9442	0
SRR5034273	Liver Tumor	S7HP+Snail	0	18.334	5.2639	0	8.5082	52.1161	5.0516	1.0081	9.718	0
SRR5034274	Liver Tumor	S7HP+Snail	1.5677	11.3807	23.3902	0	13.8412	47.1359	0	0	0	2.6842
SRR5034275	Liver Tumor	S7HP+Snail	0	9.0562	0	0	7.6255	52.5288	1.9634	3.6634	21.9807	3.1821
SRR5261726	Liver Tumor	Src-2-/-	25.8811	21.5706	4.1336	0	3.9663	33.1422	0	4.7927	0	6.5135
SRR5261727	Liver Tumor	Src-2-/-	16.0773	0	21.8954	0	5.8325	37.7493	7.9381	0	0	10.5073
SRR5261728	Liver Tumor	Src-2-/-	16.7957	11.0148	5.543	0	11.3795	49.8431	0	0	0	5.4239
SRR5261729	Liver Tumor	Src-2-/-	20.0662	8.0652	3.0191	0	11.6162	47.9506	1.3826	0	0	7.9001
SRR5261730	Liver Tumor	Src-2-/-	26.0943	11.2975	0.6581	2.3705	13.5758	30.4075	0	0	0	15.5963
SRR5261721	Liver Tumor	Src-2+/+	18.6826	8.5553	9.9927	5.1608	11.8912	38.9002	1.2178	0	0	5.5994
SRR5261722	Liver Tumor	Src-2+/+	10.7916	6.5465	13.2838	0	9.6946	49.7677	0	0	0	9.9158
SRR5261723	Liver Tumor	Src-2+/+	15.0474	4.894	14.6957	0	8.3385	48.7939	0	0	0	8.2306
SRR5261724	Liver Tumor	Src-2+/+	6.8856	12.0933	14.9157	0	12.5548	49.8921	0	0	0	3.6584
SRR5261725	Liver Tumor	Src-2+/+	13.9257	0	27.0918	0	9.0881	38.2708	2.3284	3.8888	0	5.4064
SRR2133134	Proneural Glioma	Pten-/-P53-/-	0	27.1682	0	17.9108	0	25.8706	14.0103	2.743	12.2971	0
SRR2133135	Proneural Glioma	Pten-/-P53-/-	0	7.9937	12.514	25.3272	0	31.2452	9.2828	6.3353	5.6914	1.6104
SRR2133136	Proneural Glioma	Pten-/-P53-/-	0	0	22.8443	17.1401	0	42.6015	0	2.918	1.4682	13.0279
SRR2133137	Proneural Glioma	Pten-/-P53-/-	3.1136	5.8086	4.8952	19.461	4.0041	42.8457	7.6162	12.2557	0	0
SRR2133138	Proneural Glioma	Pten-/-P53-/-Olig2-/-	0	17.8162	7.585	22.2836	0.1072	38.1947	0	3.9392	0	10.0742
SRR2133139	Proneural Glioma	Pten-/-P53-/-Olig2-/-	0	17.9616	4.61	17.4033	0	30.5906	0	12.9471	4.6407	11.8467
SRR2133140	Proneural Glioma	Pten-/-P53-/-Olig2-/-	0	10.4832	17.0467	18.5082	0	29.5594	0.0776	13.7188	1.286	9.3201
SRR2133141	Proneural Glioma	Pten-/-P53-/-Olig2-/-	0	12.6955	7.8866	21.7827	0	35.215	5.5658	3.4893	1.486	11.8791
SRR2133142	Proneural Glioma	Pten-/-P53-/-Olig2-/-	0	20.086	0	15.3358	0	31.5148	9.7041	13.5815	9.7779	0
SRR2133143	Proneural Glioma	Pten-/-P53-/-Olig2-/-	3.1343	21.1847	0	16.5311	2.4774	30.0332	7.1123	19.5271	0	0
SRR1137685	Proneural Glioma	PDGF+Trp53-/-	0	11.2915	2.8733	8.868	0	40.8082	2.8237	12.0583	21.277	0
SRR1137686	Proneural Glioma	PDGF+Trp53-/-	0	4.4391	2.2788	23.7368	0	31.479	13.3586	20.9838	3.485	0.2389
SRR1137687	Proneural Glioma	PDGF+Trp53-/-	0	15.9961	0	6.9811	0	27.6707	6.7821	21.2636	21.2059	0.1006
SRR1137688	Proneural Glioma	PDGF+Trp53-/-	0	1.4751	10.6428	17.6461	0.2036	47.3378	5.8745	14.2884	2.5317	0
SRR1137689	Proneural Glioma	PDGF+Trp53-/-	0	4.2386	14.1261	14.6547	0	29.3407	4.433	30.4817	2.7252	0
SRR1137690	Proneural Glioma	PDGF+Trp53-/-	0	18.9169	0	24.4424	0	13.1466	11.0777	28.891	3.5254	0
SRR1137691	Proneural Glioma	PDGF+Trp53-/-	0	17.7762	0	15.6551	0	24.8911	6.0374	19.1606	16.4795	0
SRR1137692	Proneural Glioma	PDGF+Trp53-/-	3.0273	6.1562	1.862	24.9918	0	23.6657	11.5743	28.7228	0	0
SRR1137693	Proneural Glioma	PDGF+Trp53-/-	0	20.9246	0	21.9746	0	15.0609	12.6351	21.3176	8.0873	0
SRR1137694	Proneural Glioma	PDGF+Trp53-/-	0	19.4698	0	15.2749	0	26.2822	8.2389	14.7101	13.9004	2.1238
SRR1137701	Proneural Glioma	PDGF+Pten-/-Trp53-/-	0	1.6496	11.6644	16.5774	0	26.0646	18.3338	16.5727	9.1374	0
SRR1137716	Proneural Glioma	PDGF+Pten-/-	0	1.2919	7.2748	11.689	2.3752	46.8859	12.297	15.6097	0	2.5765
SRR1137717	Proneural Glioma	PDGF+Pten-/-	0	17.8677	0	19.465	3.543	37.3685	2.8981	18.8577	0	0
SRR1137718	Proneural Glioma	PDGF+Pten-/-	0	0	11.4815	16.0265	0	43.4934	8.4736	17.4255	3.0996	0
SRR1137719	Proneural Glioma	PDGF+Pten-/-	0	0.5409	11.4377	1.2167	0	39.4703	9.548	22.7329	15.0535	0
SRR1137720	Proneural Glioma	PDGF+Pten-/-	4.0924	0.8182	2.6257	18.0694	0	36.9632	8.3647	29.0665	0	0
SRR1137721	Proneural Glioma	PDGF+Pten-/-	3.9576	5.1168	0.6086	21.3999	1.107	42.3654	3.4745	21.9703	0	0
SRR1137711	Proneural Glioma	PDGF+Pten-/-	0	12.8652	8.5326	16.8384	0	21.6766	5.585	25.8199	7.7843	0.8981
SRR1137712	Proneural Glioma	PDGF+Pten-/-	0	10.3951	8.7063	25.1633	0	17.9899	13.1182	24.6271	0	0
SRR1137713	Proneural Glioma	PDGF+Pten-/-	0	29.601	0	17.1927	0	21.7431	11.884	18.3379	1.2413	0
SRR1137714	Proneural Glioma	PDGF+Pten-/-	0	17.8662	0.0418	14.3586	0	18.1159	10.419	32.3361	6.8622	0
SRR1137715	Proneural Glioma	PDGF+Pten-/-	3.3562	21.3319	0	14.7094	0	16.5279	14.3017	29.7729	0	0
SRR5484239	Medulloblastoma	ATOH1++Ptch1+/-	29.832	0	15.6065	4.9467	9.3874	33.9929	3.4498	2.7848	0	0
SRR5484240	Medulloblastoma	ATOH1++Ptch1+/-	14.5771	0	13.6652	0	3.4498	28.8006	11.0944	28.4129	0	0
SRR5484241	Medulloblastoma	ATOH1++Ptch1+/-	11.9386	8.3522	0	7.9469	0	46.1828	0	25.5796	0	0
SRR5484242	Medulloblastoma	Ptch1+/-	0	20.7863	0	0	5.6504	53.6228	3.8777	8.9364	7.1263	0
SRR5484243	Medulloblastoma	Ptch1+/-	6.4982	15.6101	0	6.9915	7.0604	26.2894	9.7942	27.5956	0	0.1607
SRR5484244	Medulloblastoma	Ptch1+/-	0	7.024	0	8.3359	0	28.2079	5.8995	50.5327	0	0
SRR2149224	Synovial Sarcoma	SS18-SSX1	10.4154	9.2263	6.5858	0	0.3303	31.0926	32.3061	10.0435	0	0
SRR2149225	Synovial Sarcoma	SS18-SSX1	0.1879	8.7875	16.0741	9.1143	0	31.7525	17.204	16.8797	0	0
SRR2149226	Synovial Sarcoma	SS18-SSX1	3.4435	12.2954	1.3909	0	0	23.3535	44.1819	15.3348	0	0
SRR2149227	Synovial Sarcoma	SS18-SSX2	1.8331	10.0952	1.387	4.6285	0	28.1454	19.5722	34.3386	0	0
SRR2149228	Synovial Sarcoma	SS18-SSX2	24.6297	1.8572	16.5905	9.7993	0	22.9615	15.1354	9.0264	0	0
SRR3534812	Synovial Sarcoma	SS18-SSX2_pten+/+	0.1879	8.7875	16.0741	9.1143	0	31.7525	17.204	16.8797	0	0
SRR3534813	Synovial Sarcoma	SS18-SSX2_pten+/+	3.4435	12.2954	1.3909	0	0	23.3535	44.1819	15.3348	0	0
SRR3534814	Synovial Sarcoma	SS18-SSX2_pten+/+	10.4154	9.2263	6.5858	0	0.3303	31.0926	32.3061	10.0435	0	0
SRR3534815	Synovial Sarcoma	SS18-SSX2_pten-/-	9.2913	3.0368	14.3939	5.3536	5.1968	36.297	8.7439	17.6868	0	0
SRR3534816	Synovial Sarcoma	SS18-SSX2_pten-/-	7.5551	8.5554	15.0427	2.6798	0	32.3303	15.6004	18.2364	0	0
SRR3534817	Synovial Sarcoma	SS18-SSX2_pten-/-	12.843	14.0031	11.9643	0	0	39.4664	1.0814	12.7773	0	7.8645
SRR3534818	Synovial Sarcoma	SS18-SSX2_pten+/+	24.6297	1.8572	16.5905	9.7993	0	22.9615	15.1354	9.0264	0	0
SRR3534819	Synovial Sarcoma	SS18-SSX2_pten+/+	5.1546	11.1506	0	14.7033	0	26.2824	13.5696	29.1395	0	0
SRR3534820	Synovial Sarcoma	SS18-SSX2_pten+/+	1.8331	10.0952	1.387	4.6285	0	28.1454	19.5722	34.3386	0	0
SRR3534821	Synovial Sarcoma	SS18-SSX2_pten-/-	18.4884	8.9899	11.1273	0	0	37.7059	5.3628	18.3257	0	0
SRR3534822	Synovial Sarcoma	SS18-SSX2_pten-/-	17.723	7.4278	11.264	3.2305	0	38.6947	6.5263	15.1337	0	0
SRR3534823	Synovial Sarcoma	SS18-SSX2_pten-/-	11.5888	18.0232	7.1611	0	0	53.4375	8.9269	0	0	0.8624
SRR2149229	Synovial Sarcoma	SS18-SSX2	5.1546	11.1506	0	14.7033	0	26.2824	13.5696	29.1395	0	0
SRR1163062	Alveolar Soft Part Sarcoma	ASPSCR1-TFE3-induced	7.1137	6.8284	10.2184	0	3.3043	48.325	0.6885	22.0685	0	1.4532
SRR1163063	Alveolar Soft Part Sarcoma	ASPSCR1-TFE3-induced	10.5367	6.8511	6.868	0	1.7482	46.3278	7.6748	19.9935	0	0
SRR1163064	Alveolar Soft Part Sarcoma	ASPSCR1-TFE3-induced	17.9556	0	6.4049	2.0787	6.1969	42.1168	7.6678	17.5793	0	0
SRR1163065	Alveolar Soft Part Sarcoma	ASPSCR1-TFE3-induced	6.6363	0	6.8405	0	3.9809	71.8191	8.5967	2.1265	0	0
SRR1163066	Alveolar Soft Part Sarcoma	ASPSCR1-TFE3-induced	15.2197	0	13.198	1.1205	0	34.4475	15.1045	20.686	0	0.2239
SRR1163661	Osteogenic Sarcoma	Notch conditional activation	15.8226	4.0921	5.7984	2.1846	6.5152	41.5639	8.9891	10.0355	0	4.9984
SRR1163662	Osteogenic Sarcoma	Notch conditional activation	16.0669	1.2206	9.0511	0	9.0652	50.2715	0	0	0	14.3247
SRR1163663	Osteogenic Sarcoma	Notch conditional activation	18.3965	0.884	2.6596	0	11.129	46.3702	9.6874	1.0608	0	9.8124

## Sheet: Normal tissue immune proportion
SampleID	TissueName	Strain	library_layout	B Cells	CD4 T Cells	CD8 T Cells	Dendritic Cells	Eosinophils	Macrophages	Mast Cells	Monocytes	Neutrophils	NK Cells
SRX1603226	AdrenalGland	B6NCrl	SINGLE -	15.8104	0	0	7.1056	1.2668	14.563	22.1929	28.4679	0	10.5934
SRX1603227	AdrenalGland	B6NCrl	SINGLE -	6.5562	0.1584	0.7013	15.7179	0	14.4298	17.8918	36.4723	3.7562	4.3162
SRX2370387	AdrenalGland	C57BL/6	PAIRED -	15.9162	6.8359	19.2807	0	11.3653	39.963	6.6389	0	0	0
SRX2370388	AdrenalGland	C57BL/6	PAIRED -	26.3407	13.1929	4.344	11.2692	0.8621	27.058	14.7554	0	2.1777	0
SRR5171111	AdrenalGland	C57BL/6	PAIRED -	18.4346	0	1.5599	0	5.1961	48.6248	0	15.2705	0	10.9141
SRR5171112	AdrenalGland	C57BL/6	PAIRED -	22.317	0.6229	11.7543	0	6.9208	42.475	8.3867	6.6328	0	0.8906
SRX1603490	Bladder	B6NCrl	SINGLE -	0	2.9399	3.1969	0	0	26.7855	26.6938	19.9187	20.4652	0
SRX1603491	Bladder	B6NCrl	SINGLE -	2.3343	4.1978	1.4528	0	2.5552	32.4379	22.1878	27.619	7.2152	0
SRX186043	Bladder	C57BL/6	PAIRED -	14.9024	0.4664	13.2429	0	19.6425	36.7398	0.4241	9.8453	0	4.7366
SRR1993897	Bladder	C57BL/6	PAIRED -	23.8853	10.0933	2.467	0	5.5502	57.0543	0	0	0	0.9498
SRR1993896	Bladder	C57BL/6	PAIRED -	12.7495	10.411	14.9361	0	7.0101	42.2518	0	3.5149	0	9.1264
SRR1993895	Bladder	C57BL/6	PAIRED -	24.2659	0.09	13.6237	0	5.6603	53.1602	0	0	0	3.1999
SRR1993894	Bladder	C57BL/6	PAIRED -	16.4096	10.7749	8.721	0	14.6285	45.6653	0	0	0	3.8008
SRR1993893	Bladder	C57BL/6	PAIRED -	22.1408	14.5236	2.234	0	5.0775	56.0241	0	0	0	0
SRX186046	Cerebellum	C57BL/6	PAIRED -	16.3392	19.4082	10.7217	0	4.4249	10.7335	7.4962	30.8764	0	0
SRR4099597	Cerebellum	C57BL/6	PAIRED -	19.7699	10.3992	0	11.5271	0	10.9935	7.0974	30.1659	10.047	0
SRR4099598	Cerebellum	C57BL/6	PAIRED -	4.9032	13.7165	0	24.0524	0	5.115	10.8803	41.3326	0	0
SRR4099601	Cerebellum	C57BL/6	PAIRED -	3.5663	13.0698	0	26.6262	0	0	11.9847	39.4463	0	5.3066
SRR5048025	Cerebellum	C57BL/6	PAIRED -	27.7495	3.6008	16.6629	0	4.1648	12.1323	4.0758	31.6138	0	0
SRR5048026	Cerebellum	C57BL/6	PAIRED -	17.3035	23.1765	0	0	0	0	12.8459	24.7449	21.9292	0
SRR5171022	Cerebellum	B6NCrl	SINGLE -	6.9116	13.4625	4.3207	3.3792	2.0285	0	8.2783	61.6192	0	0
SRR5171023	Cerebellum	B6NCrl	SINGLE -	5.0661	13.7096	4.5459	7.8576	0	6.249	18.1448	44.427	0	0
SRX062998	Cerebellum	C57BL/6	SINGLE -	10.4896	9.4198	6.7223	9.107	0	11.705	12.0132	40.543	0	0
SRR648444	Cerebellum	C57BL/6	SINGLE -	0	23.0837	0	0.391	0	5.3396	14.0287	57.1569	0	0
SRR648446	Cerebellum	C57BL/6	SINGLE -	0	15.9408	0	9.7316	0	0	19.4936	54.834	0	0
SRR648448	Cerebellum	C57BL/6	SINGLE -	0	32.3915	0	13.8315	0	0	7.809	39.8584	6.1096	0
SRR648454	Cerebellum	C57BL/6	SINGLE -	0	21.98	0	24.0789	0	0.125	11.7164	38.5648	0	3.5348
SRR648455	Cerebellum	C57BL/6	SINGLE -	0	13.1797	5.4187	8.4874	0	0	18.3381	54.576	0	0
SRR648456	Cerebellum	C57BL/6	SINGLE -	0	27.2838	0	3.3902	0	7.2191	10.1662	48.2867	1.3146	2.3395
SRR648458	Cerebellum	C57BL/6	SINGLE -	0	21.2534	0	13.8915	0	0	17.2917	37.936	9.6274	0
SRR648460	Cerebellum	C57BL/6	SINGLE -	0	12.4439	3.4133	20.1291	0	6.6503	17.5598	39.8035	0	0
SRR648462	Cerebellum	C57BL/6	SINGLE -	0	14.034	0	19.5563	0	0	13.5608	44.0421	8.8069	0
SRR648464	Cerebellum	C57BL/6	SINGLE -	0	24.6792	0	15.2947	0	0.4828	8.1273	51.4159	0	0
SRR648466	Cerebellum	C57BL/6	SINGLE -	0	25.5765	0	17.0801	0	0	17.6256	38.3344	1.3835	0
SRR648468	Cerebellum	C57BL/6	SINGLE -	0	25.2627	0	13.369	0	0	12.2977	38.2082	10.8624	0
SRX1603013	Midbrain	B6NCrl	SINGLE -	0	26.2068	0	31.9468	0	0	1.0824	40.764	0	0
SRX1603014	Midbrain	B6NCrl	SINGLE -	0	26.9563	0	2.37	0	0	15.5116	19.3249	33.9772	1.8599
SRX1603079	Midbrain	B6NCrl	SINGLE -	0.0229	15.052	0	14.4943	3.8139	0	23.0019	43.6149	0	0
SRX1603080	Midbrain	B6NCrl	SINGLE -	0	18.9202	0	17.8952	0.7369	0	19.5366	42.6492	0.2619	0
SRX1603087	Midbrain	B6NCrl	SINGLE -	0	6.7292	0	24.3064	0	14.2835	18.4071	32.5588	0	3.7149
SRX1603088	Midbrain	B6NCrl	SINGLE -	0	28.8087	0	18.0171	0	0	17.5531	35.6211	0	0
SRX1603219	Midbrain	B6NCrl	SINGLE -	13.0388	12.9311	0	13.164	0	5.3836	21.1251	33.6325	0.7248	0
SRX1603220	Midbrain	B6NCrl	SINGLE -	6.1397	15.2939	0	8.9828	0	4.7558	30.1075	32.1096	2.6106	0
SRX1834365	Midbrain	B6NCrl	SINGLE -	3.3632	12.3442	3.204	17.7584	0	0	20.6066	41.3364	1.3874	0
SRX1834366	Midbrain	B6NCrl	SINGLE -	0	14.5854	0.0839	19.383	1.348	0	16.8591	47.7407	0	0
SRX2244527	Midbrain	B6NCrl	SINGLE -	2.9085	9.2749	4.0858	15.8881	0	3.3439	18.562	45.9368	0	0
SRX2244528	Midbrain	B6NCrl	SINGLE -	0	8.2548	1.0416	24.2677	7.0129	0	14.6179	44.8052	0	0
SRR3191966	Midbrain	B6NCrl	SINGLE -	0	23.8249	0	7.9197	0	0	19.1016	41.26	7.8938	0
SRR3191965	Midbrain	B6NCrl	SINGLE -	0	21.2458	0	13.7865	0	7.8823	16.9733	38.9449	1.1672	0
SRR3192421	Midbrain	B6NCrl	SINGLE -	0	19.0347	0	14.4547	0	0.7332	18.5552	40.6474	6.3474	0.2273
SRR3192420	Midbrain	B6NCrl	SINGLE -	0	20.3498	0	13.9054	0	0	18.5585	40.9679	3.2924	2.9261
SRR3192501	Midbrain	B6NCrl	SINGLE -	0	23.3507	0	13.6354	0	0	16.1819	38.6697	6.2247	1.9376
SRR3192500	Midbrain	B6NCrl	SINGLE -	0	14.4511	2.0242	12.9714	0	0	14.9464	44.6302	10.9766	0
SRR3192589	Midbrain	B6NTac	PAIRED -	0	27.8909	0	10.3561	0	0	11.1188	47.4531	0	3.181
SRR3192588	Midbrain	B6NTac	PAIRED -	2.8581	13.6744	0	20.2383	0	0	16.459	45.7699	0	1.0002
SRX1603058	MuscleSkeletal	B6NCrl	SINGLE -	0	26.6979	0	4.44	0	0	21.3981	20.6345	26.8295	0
SRX1603059	MuscleSkeletal	B6NCrl	SINGLE -	0.1874	0.181	0.4429	0.1766	0.0235	0	98.2	0.7855	0.003	0
SRX1603318	MuscleSkeletal	B6NCrl	SINGLE -	2.4019	9.3907	0	12.1093	0	9.7923	38.2552	25.6213	0	2.4293
SRX1603319	MuscleSkeletal	B6NCrl	SINGLE -	5.5793	4.1648	0	10.8481	0	13.9921	37.5847	27.1711	0	0.6599
SRR524701	MuscleSkeletal	C56/BL6	SINGLE -	0	19.0696	0	13.4906	0	5.7993	15.2236	39.8369	6.5798	0
SRR524702	MuscleSkeletal	C56/BL6	SINGLE -	0	10.2441	0	31.4525	0	6.0306	20.532	31.4164	0	0.3245
SRR594399	MuscleSkeletal	DBA/2J	PAIRED -	26.9956	0	2.1235	0	0	25.4987	10.9659	29.5338	0	4.8826
SRR594407	MuscleSkeletal	C57BL/6	PAIRED -	19.27	0	8.2273	1.9089	8.8678	22.1515	16.4131	23.1614	0	0
SRR594416	MuscleSkeletal	CD1	PAIRED -	28.127	0	0	0	10.0976	28.6101	6.0959	27.0695	0	0
SRR456540	MuscleStriated	C57BL/6	SINGLE -	15.531	0	5.4754	0	0	21.885	18.5444	38.5643	0	0
SRR456541	MuscleStriated	C57BL/6	SINGLE -	34.7425	0.082	10.5608	0	0	5.0008	8.7788	40.8351	0	0
SRX1603049	Limb	B6NCrl	SINGLE -	0	13.5157	0	9.5052	0	0	32.9355	31.474	12.5695	0
SRX1603050	Limb	B6NCrl	SINGLE -	0	14.6452	1.4683	15.1019	0	1.2807	37.5054	28.3794	1.4702	0.1489
SRX1603135	Limb	B6NCrl	SINGLE -	0	7.2187	1.8265	27.4169	11.9877	0	18.3906	33.0249	0	0.1347
SRX1603136	Limb	B6NCrl	SINGLE -	11.7026	3.0749	9.8131	18.0915	0	4.8074	19.3364	33.174	0	0
SRX1834155	Limb	B6NCrl	SINGLE -	0.3236	7.9365	0.5524	24.7682	0	0	28.4714	37.9479	0	0
SRX1834156	Limb	B6NCrl	SINGLE -	0.7552	1.7458	10.1382	20.5794	5.6494	0	17.9221	43.2099	0	0
SRX2244805	Limb	B6NCrl	SINGLE -	5.8336	8.9869	6.2249	15.1475	0	3.0962	16.1462	44.5648	0	0
SRX2244806	Limb	B6NCrl	SINGLE -	0.8062	11.1681	0	29.0975	0	0	21.6149	37.3134	0	0
SRR3191955	Limb	B6NCrl	SINGLE -	0	17.4806	0	22.6891	0.2064	0	24.7862	34.8377	0	0
SRR3191954	Limb	B6NCrl	SINGLE -	5.8306	12.3539	0	11.7702	0.4592	10.8887	29.0355	29.6619	0	0
SRR3192246	Limb	B6NCrl	SINGLE -	1.5303	5.1888	0	11.9711	0	0	43.5927	37.7171	0	0
SRR3192245	Limb	B6NCrl	SINGLE -	0	14.091	0	15.5157	0	0	33.3751	28.6474	8.3708	0
SRX186047	Limb	C57BL/6	PAIRED -	7.7246	16.9712	0	6.9015	7.4911	4.4574	32.443	24.0113	0	0
SRR5048029	Limb	C57BL/6	PAIRED -	9.4101	17.2668	0	6.4745	4.6683	7.5253	32.479	22.176	0	0
SRR5048030	Limb	C57BL/6	PAIRED -	7.32	20.2713	0	11.0723	8.1104	0	30.7575	22.4683	0	0
SRR5171044	Limb	B6NCrl	SINGLE -	5.9236	19.5977	0	5.2536	0	0	28.6859	40.5392	0	0
SRR5171045	Limb	B6NCrl	SINGLE -	0	16.7892	0	10.4519	1.5826	2.4403	25.2365	43.4994	0	0
SRX2370385	Testis	C57BL/6	PAIRED -	0	25.7231	0	19.3337	0	0	17.929	37.0143	0	0
SRX2370386	Testis	C57BL/6	PAIRED -	0	36.0533	0	18.552	0	0	12.7635	32.6312	0	0
SRR2927742	Testis	C57BL/6	PAIRED -	0	24.4737	0	25.0559	0	0	8.9216	41.5488	0	0
SRR5171042	Testis	B6NCrl	SINGLE -	0	0	32.0688	13.4288	0	0	14.4736	40.0288	0	0
SRR5171043	Testis	B6NCrl	SINGLE -	0	0	39.0929	20.112	0	0	11.1912	12.8122	16.7917	0
SRR5171084	Testis	C57BL/6	PAIRED -	0	29.416	0	5.6352	0	9.5828	12.084	43.2819	0	0
SRR5171085	Testis	C57BL/6	PAIRED -	0	42.5614	0	1.1111	0	1.1852	13.3057	41.8367	0	0
SRR392619	Testis	C57BL/6	SINGLE -	0	27.056	0	31.5005	0	0	0	41.4436	0	0
SRX135160	Testis	C57BL/6	PAIRED -	0	29.3566	0	19.8444	0	0	16.4815	34.3175	0	0
SRX147588	Testis	C57BL/6	SINGLE -	0	8.7642	6.0866	12.2318	0	0	9.7022	52.4547	10.7604	0
SRR594401	Testis	DBA/2J	PAIRED -	0	28.9544	0	18.5811	0	0	14.324	35.8411	2.2993	0
SRR594409	Testis	C57BL/6	PAIRED -	0	37.8525	0	21.8898	0	1.0425	5.4218	33.7934	0	0
SRR594418	Testis	CD1	PAIRED -	0	37.262	0	19.8908	0	0	10.9403	31.9068	0	0
SRR1757631	Testis	C57BL/6	PAIRED -	0	22.0366	0	31.8311	0	0	9.4189	36.7135	0	0
SRR1757632	Testis	C57BL/6	PAIRED -	0	24.9523	0	27.3662	0	0	11.0964	36.5851	0	0
SRX186044	Pancreas	C57BL/6	PAIRED -	25.761	8.3288	8.0295	0	11.0633	23.8803	7.4345	12.7427	0	2.7598
SRR2551523	Pancreas	mixed; c57bl/6 and 129sv	PAIRED -	0	26.2301	0	19.9021	1.3987	10.4898	17.9479	20.9823	3.049	0
SRR2551521	Pancreas	mixed; c57bl/6 and 129sv	PAIRED -	0.3252	27.2686	0	20.402	0	0.8458	23.5562	23.3689	3.4433	0.7901
SRR2551522	Pancreas	mixed; c57bl/6 and 129sv	PAIRED -	4.9776	31.2905	0	13.7151	0	13.3226	15.5993	15.5776	0.9863	4.5312
SRR5048033	Pancreas	C57BL/6	PAIRED -	28.073	9.1058	6.7861	0	11.109	33.0656	4.4615	6.2917	0	1.1072
SRR5048034	Pancreas	C57BL/6	PAIRED -	18.0743	27.1152	0	0	16.102	10.916	10.829	16.9635	0	0
SRR5171034	Pancreas	B6NCrl	SINGLE -	0	26.0759	0	0	0	13.912	7.369	37.9284	14.7148	0
SRR5171035	Pancreas	B6NCrl	SINGLE -	8.5311	16.2131	5.4721	0	0	23.3366	16.1806	21.3976	8.8688	0
SRR5171086	Pancreas	C57BL/6	PAIRED -	23.0272	0	20.5202	0	15.3301	36.0461	0	5.0765	0	0
SRR5171087	Pancreas	C57BL/6	PAIRED -	24.0427	11.9239	0	0.6984	12.1949	34.8277	0	16.3124	0	0
SRX2370396	MammaryGland	C57BL/6	PAIRED -	28.8457	11.881	27.3483	11.432	1.9787	8.647	9.8672	0	0	0
SRX2370397	MammaryGland	C57BL/6	PAIRED -	29.0109	7.9879	25.9756	10.7025	1.6626	7.3513	11.5539	5.7554	0	0
SRX135151	MammaryGland	C57BL/6	PAIRED -	27.9523	8.5502	28.1968	10.1943	1.4737	8.3001	12.3226	3.0101	0	0
SRX1603089	Intestine	B6NCrl	SINGLE -	0	13.3056	0	20.142	0	20.2506	15.8969	23.0805	0	7.3244
SRX1603090	Intestine	B6NCrl	SINGLE -	0	10.5019	0	13.8018	0	27.5509	20.3472	22.9564	0	4.8417
SRX1603316	Intestine	B6NCrl	SINGLE -	2.7524	15.1156	0	22.055	2.9677	12.7874	13.9157	30.4062	0	0
SRX1603317	Intestine	B6NCrl	SINGLE -	6.398	0.6795	3.1139	19.4773	1.564	15.6621	21.4334	31.2764	0	0.3953
SRR3191968	Intestine	B6NCrl	SINGLE -	0	11.0277	0	25.2198	1.1808	6.9895	16.1988	31.9741	0	7.4093
SRR3191967	Intestine	B6NCrl	SINGLE -	0	15.9819	0	22.3584	0	3.2376	19.6952	32.5296	0	6.1975
SRR3192254	Intestine	B6NCrl	SINGLE -	0	16.3745	0	22.6466	8.3697	11.4878	13.9574	18.86	0	8.3039
SRR3192253	Intestine	B6NCrl	SINGLE -	4.1738	8.0381	0	26.524	0.1498	5.1923	18.3006	28.3022	0	9.3193
SRX113073	Intestine	C57BL/6	SINGLE -	17.4679	14.8203	17.6656	2.1784	0.0202	18.0488	0.0487	20.1834	0	9.5666
SRX2370402	SmallIntestine	C57BL/6	PAIRED -	19.1523	24.6585	8.1012	6.8385	0	31.2205	1.5538	8.0273	0	0.4479
SRX2370403	SmallIntestine	C57BL/6	PAIRED -	29.7786	28.5211	5.6225	6.6826	0	29.0308	0	0	0	0.3645
SRR5171046	SmallIntestine	B6NCrl	SINGLE -	0	18.7146	14.3343	6.7699	0	19.3637	9.355	29.1455	0	2.3172
SRR5171047	SmallIntestine	B6NCrl	SINGLE -	9.6985	10.6427	23.1853	2.7246	0	21.9958	0	22.0562	0	9.697
SRR5171080	SmallIntestine	C57BL/6	PAIRED -	15.3792	6.2912	18.1091	6.9569	0.0269	34.4562	0	9.4666	0	9.3139
SRR5171081	SmallIntestine	C57BL/6	PAIRED -	15.8158	0	14.0773	0	0.5934	31.2782	1.3099	21.5144	0	15.411
SRX135153	SmallIntestine	C57BL/6	PAIRED -	23.8751	25.2361	6.537	8.5505	0.0619	32.8708	0.0151	2.3329	0	0.5204
SRX147589	SmallIntestine	C57BL/6	SINGLE -	7.5731	12.9379	20.2297	1.4025	0	17.3108	0	28.9895	0	11.5564
SRR1509960	SmallIntestinalCrypts	C57BL/6	PAIRED -	4.6231	0	27.8669	25.8884	0	0	14.9032	18.9236	0	7.7947
SRR1509961	SmallIntestinalCrypts	C57BL/6	PAIRED -	1.7176	0	20.2042	2.8209	0.3178	21.1546	1.0332	43.9261	0.388	8.4378
SRR1509962	SmallIntestinalCrypts	C57BL/6	PAIRED -	0	10.0373	24.7677	20.6537	0	0	14.541	6.3708	9.9244	13.7052
SRX2370394	LargeIntestine	C57BL/6	PAIRED -	27.3018	27.1058	5.6926	5.0825	0	27.6046	0	6.569	0	0.6438
SRX2370395	LargeIntestine	C57BL/6	PAIRED -	25.5009	23.2072	4.3117	3.2043	0.0645	36.7563	0.0788	5.7025	0	1.1739
SRX135156	LargeIntestine	C57BL/6	PAIRED -	29.1914	24.5504	4.0766	4.3732	0	29.0977	0	7.9355	0	0.7752
SRX1603037	Kidney	B6NCrl	SINGLE -	1.0741	5.3514	3.8672	0.7804	0	16.8691	26.3223	36.3523	9.3831	0
SRX1603038	Kidney	B6NCrl	SINGLE -	10.3493	5.8016	2.3966	0	6.7443	24.3722	18.0015	32.3346	0	0
SRX1603125	Kidney	B6NCrl	SINGLE -	0	13.2782	0	10.1899	0	0	25.5643	50.9676	0	0
SRX1603126	Kidney	B6NCrl	SINGLE -	0	8.1532	2.5901	10.7391	0	0.4795	29.4156	48.5657	0.0568	0
SRX2370375	Kidney	C57BL/6	PAIRED -	29.7095	4.6529	31.4686	5.2295	4.2798	15.7283	5.0811	3.8503	0	0
SRX2370376	Kidney	C57BL/6	PAIRED -	16.3157	5.5207	28.5392	0	2.1966	35.5634	0.9706	10.8937	0	0
SRR2927737	Kidney	C57BL/6	PAIRED -	3.4873	3.4431	13.121	19.9863	0	25.0221	7.716	19.2962	0	7.9279
SRR3191809	Kidney	B6NCrl	SINGLE -	4.8375	12.4668	0	17.1906	3.3921	0	25.9473	32.9103	0	3.2554
SRR3191808	Kidney	B6NCrl	SINGLE -	7.7842	7.6976	0	10.8685	6.2008	0	23.7032	40.1824	3.5633	0
SRR3192024	Kidney	B6NCrl	SINGLE -	6.2625	4.1864	0	4.6705	7.0472	7.0728	24.1819	43.58	0	2.9987
SRR3192023	Kidney	B6NCrl	SINGLE -	11.0289	9.1396	0	7.5625	0	16.2394	21.568	31.6055	2.8562	0
SRR5171026	Kidney	B6NCrl	SINGLE -	14.2897	0	32.6164	10.1192	0	10.8127	4.6006	27.5614	0	0
SRR5171027	Kidney	B6NCrl	SINGLE -	22.209	9.1074	24.5792	2.5399	0	14.1649	1.1176	26.2819	0	0
SRR5171094	Kidney	C57BL/6	PAIRED -	19.2703	12.3192	22.3233	1.0794	0	24.5031	8.1785	12.3262	0	0
SRR5171095	Kidney	C57BL/6	PAIRED -	13.9443	9.1725	0	0	0	52.0347	0	22.2705	0	2.578
SRX063001	Kidney	C57BL/6	SINGLE -	17.533	10.4855	26.1121	1.7343	0	8.8189	0.8224	33.8608	0	0.6331
SRX135161	Kidney	C57BL/6	PAIRED -	28.6448	5.8882	30.4428	0	3.5925	21.1813	1.7893	8.4612	0	0
SRR594396	Kidney	DBA/2J	PAIRED -	22.0691	23.3657	9.0352	0	0	26.9517	0	18.5783	0	0
SRR594404	Kidney	C57BL/6	PAIRED -	21.1675	3.0695	30.2457	0.8417	3.1731	31.4281	0.7284	9.3459	0	0
SRR594413	Kidney	CD1	PAIRED -	13.716	31.0755	1.6417	4.7988	3.1898	28.0633	4.1004	11.8861	0	1.5284
SRX1603024	Liver	B6NCrl	SINGLE -	9.8957	6.4348	7.3678	0	0	0	1.2037	0	74.0808	1.0173
SRX1603025	Liver	B6NCrl	SINGLE -	9.3584	6.5325	7.4521	0	0	0	1.0965	0	74.5008	1.0597
SRX1603066	Liver	B6NCrl	SINGLE -	6.5679	1.5771	0	12.5385	36.5633	0	11.5202	31.233	0	0
SRX1603067	Liver	B6NCrl	SINGLE -	5.216	7.1202	0	10.7394	32.546	0	11.9131	32.4653	0	0
SRX1603153	Liver	B6NCrl	SINGLE -	0.0813	22.6399	0	10.0102	33.2871	0	10.6448	23.3367	0	0
SRX1603154	Liver	B6NCrl	SINGLE -	11.3591	0	15.8332	24.4574	1.5303	0	21.1133	24.5631	1.1435	0
SRX1603275	Liver	B6NCrl	SINGLE -	12.2485	2.3626	0	12.4154	22.2304	0	9.2326	25.7538	4.6056	11.1511
SRX1603276	Liver	B6NCrl	SINGLE -	21.4666	0	0	3.4136	26.0311	0	5.0006	28.0121	9.512	6.564
SRX1603321	Liver	B6NCrl	SINGLE -	3.0127	0	5.777	4.2264	0	0	0	0	85.2596	1.7243
SRX1603322	Liver	B6NCrl	SINGLE -	2.6938	7.5336	7.3623	0	0	0	0	0	78.6536	3.7568
SRX1833955	Liver	B6NCrl	SINGLE -	0	7.3951	0	17.8738	34.4293	0	10.055	26.1824	3.6669	0.3976
SRX1833956	Liver	B6NCrl	SINGLE -	6.715	5.3439	0	11.5304	30.8095	0	12.8611	30.4814	0	2.2588
SRX2370377	Liver	C57BL/6	PAIRED -	32.0178	19.4121	17.7486	0.3536	8.3694	18.6575	0	3.441	0	0
SRX2370378	Liver	C57BL/6	PAIRED -	27.4215	25.2528	19.9561	0	7.5975	18.1484	0	1.6237	0	0
SRR3191991	Liver	B6NCrl	SINGLE -	11.1738	1.5263	0	10.9896	36.747	0	6.4989	29.0442	1.7758	2.2443
SRR3191990	Liver	B6NCrl	SINGLE -	10.1186	0	0.6103	9.5853	33.5548	0	11.954	30.7732	2.5469	0.8569
SRR3192052	Liver	B6NCrl	SINGLE -	18.8362	0	0	1.6179	19.8024	0	7.3037	27.7347	13.6042	11.1009
SRR3192051	Liver	B6NCrl	SINGLE -	19.092	3.7327	0	0	16.3142	0	5.9785	26.7628	22.8131	5.3066
SRR3192242	Liver	B6NCrl	SINGLE -	5.3779	4.397	6.4362	0	0	0	0.9584	0	82.1916	0.6389
SRR3192241	Liver	B6NCrl	SINGLE -	23.5821	0	0	0	23.2563	0	3.5648	31.721	11.9208	5.955
SRR3192470	Liver	C57BL/6	PAIRED -	26.9915	11.2859	9.5127	0	3.5597	33.5226	0	14.5377	0	0.59
SRR3192469	Liver	C57BL/6	PAIRED -	21.1822	21.4434	1.3499	0	0.109	37.5933	0	14.6991	0	3.6232
SRR5048017	Liver	C57BL/6	PAIRED -	30.5582	0	0	0	45.5376	0	0	20.5407	0	3.3635
SRR5048018	Liver	C57BL/6	PAIRED -	28.8418	5.0311	0	0	46.714	0.5353	0	18.8778	0	0
SRR5048021	Liver	C57BL/6	PAIRED -	23.1666	10.2889	0	0	45.3564	0	0	20.1305	0	1.0577
SRR5048022	Liver	C57BL/6	PAIRED -	25.4414	2.1178	0	0	47.8684	3.3548	0	21.2177	0	0
SRR5048031	Liver	C57BL/6	PAIRED -	3.2068	3.6406	3.5064	0	0.9224	0	0.5684	13.5282	74.6273	0
SRR5048032	Liver	C57BL/6	PAIRED -	12.9509	1.5932	0	0	1.0785	0	0.0182	4.5458	79.1063	0.7071
SRR5171033	Liver	B6NCrl	SINGLE -	13.5607	33.9561	11.2102	0	0	19.7194	0	17.1736	4.38	0
SRR5171036	Liver	B6NCrl	SINGLE -	25.6035	0	0	0	24.2636	1.4537	4.7282	43.9511	0	0
SRR5171037	Liver	B6NCrl	SINGLE -	5.3672	0	15.3664	0	15.3602	1.0757	17.5215	34.3776	10.9314	0
SRR5171078	Liver	C57BL/6	PAIRED -	28.7523	15.2021	7.6725	0	3.3137	34.9946	0	6.7511	0	3.3138
SRR5171079	Liver	C57BL/6	PAIRED -	26.9962	0	12.5156	0	1.1794	46.1454	0	6.2545	0	6.9089
SRR207100	Liver	C57BL/6	SINGLE -	21.1024	23.7812	2.1655	0	3.7244	27.8132	0	21.4133	0	0
SRX135162	Liver	C57BL/6	PAIRED -	29.746	17.8898	23.2142	0	7.9447	19.8859	0	0	1.3193	0
SRX147584	Liver	C57BL/6	SINGLE -	16.6632	43.832	0	0	0	16.3782	1.9684	21.1582	0	0
SRX147594	Liver	C57BL/6	SINGLE -	14.0787	0	9.1024	0	19.8788	0	10.2028	46.7372	0	0
SRR594397	Liver	DBA/2J	PAIRED -	28.6863	23.9868	10.8136	2.3614	4.5756	18.5596	0	8.7837	0	2.2331
SRR594405	Liver	C57BL/6	PAIRED -	25.4652	20.9429	13.4306	0	6.2775	30.1505	0	3.7332	0	0
SRR594414	Liver	CD1	PAIRED -	20.3981	14.2014	23.2019	5.5255	0	13.0008	4.5627	19.1095	0	0
SRR1448425	LiverAdult	C57BL/6	PAIRED -	15.0496	26.7094	0	0	9.348	24.1961	0	18.3092	0	6.3876
SRR1448426	LiverAdult	C57BL/6	PAIRED -	25.6225	24.3222	0	0	0	22.0238	0	28.0314	0	0
SRR1448427	LiverAdult	C57BL/6	PAIRED -	22.459	18.5602	0	0	10.5825	36.4977	0	11.9006	0	0
SRR1448428	LiverAdult	C57BL/6	PAIRED -	29.1704	9.3028	8.7257	0	11.2388	27.8641	0	13.6981	0	0
SRR1448429	LiverAdult	C57BL/6	PAIRED -	27.0618	11.347	6.5416	8.898	6.069	34.1704	0	5.9121	0	0
SRR1448430	LiverAdult	C57BL/6	PAIRED -	8.2656	14.3257	1.2837	0	16.638	36.5192	0	22.9678	0	0
SRR1448431	LiverAdult	C57BL/6	PAIRED -	25.9516	3.1609	13.5234	0	5.8591	31.8919	0	19.6131	0	0
SRR1448432	LiverAdult	C57BL/6	PAIRED -	23.5046	0	30.682	0	0	29.1763	1.1508	15.4862	0	0
SRR1448433	LiverAdult	C57BL/6	PAIRED -	0	35.5421	6.0262	0.7275	2.9723	37.2405	0	16.9341	0	0.5574
SRR1448434	LiverAdult	C57BL/6	PAIRED -	20.6895	21.7986	10.9544	2.839	0.1167	31.0919	0	12.5098	0	0
SRR1448435	LiverAdult	C57BL/6	PAIRED -	17.0049	6.4922	10.6914	0	7.396	36.8363	0	16.8329	0	4.7463
SRR1448436	LiverAdult	C57BL/6	PAIRED -	33.6793	0.8469	13.0538	0	2.7929	28.1982	0.4883	20.9405	0	0
SRR1448437	LiverAdult	C57BL/6	PAIRED -	15.0418	28.7124	0	0	3.905	23.3848	0	22.2203	0	6.7356
SRR1448438	LiverAdult	C57BL/6	PAIRED -	22.5361	9.7044	13.0899	0	1.0608	44.5595	0	4.422	0	4.6272
SRR1448439	LiverAdult	C57BL/6	PAIRED -	12.8068	19.5029	7.3008	0	11.1589	30.0074	0	19.2233	0	0
SRR1448440	LiverAdult	C57BL/6	PAIRED -	23.4152	11.7834	0	0	5.6806	42.1691	0	9.1572	0	7.7944
SRR1448441	LiverAdult	C57BL/6	PAIRED -	11.2588	11.4491	18.1678	2.3329	0	35.2523	0	16.8647	0	4.6745
SRR1448442	LiverAdult	C57BL/6	PAIRED -	24.6952	0	21.1738	11.9955	0	26.8842	0	9.9894	0	5.262
SRR1448443	LiverAdult	C57BL/6	PAIRED -	13.5038	11.9281	15.3463	0	14.8217	30.4755	0	13.9247	0	0
SRR1448444	LiverAdult	C57BL/6	PAIRED -	10.0771	20.2585	8.8779	2.0336	0	38.2348	0	19.214	0	1.3041
SRR1448446	LiverAdult	C57BL/6	PAIRED -	26.6532	16.4491	2.8617	0	3.3156	36.559	0	14.1614	0	0
SRR1448445	LiverAdult	C57BL/6	PAIRED -	32.5087	0.9101	12.5147	0	6.0867	28.833	0	19.1468	0	0
SRR1448447	LiverAdult	C57BL/6	PAIRED -	9.1297	17.073	13.2536	0	10.8896	31.7129	0	16.4442	0	1.4969
SRR1448448	LiverAdult	C57BL/6	PAIRED -	10.2274	32.506	0	0	8.4878	27.5382	1.3378	19.9028	0	0
SRR1448401	LiverFetal	C57BL/6	PAIRED -	30.1571	1.4954	0	0	25.9391	0	0	28.1679	14.2405	0
SRR1448402	LiverFetal	C57BL/6	PAIRED -	23.4775	9.2666	0	0	24.033	2.0332	0	22.1452	16.8484	2.1961
SRR1448403	LiverFetal	C57BL/6	PAIRED -	23.897	3.4722	0	0	22.0985	0	3.1575	25.5998	19.0387	2.7363
SRR1448405	LiverFetal	C57BL/6	PAIRED -	32.1598	1.6593	0	0	17.8862	4.0465	0	23.5038	14.6184	6.126
SRR1448404	LiverFetal	C57BL/6	PAIRED -	30.0068	6.6344	0	0	21.2378	1.212	0	23.2543	13.5132	4.1415
SRR1448406	LiverFetal	C57BL/6	PAIRED -	30.4232	3.9339	0	0	19.169	2.3975	0	22.2397	18.1894	3.6474
SRR1448407	LiverFetal	C57BL/6	PAIRED -	32.787	4.5388	0	0	16.6669	0	1.8385	23.3239	20.5495	0.2955
SRR1448408	LiverFetal	C57BL/6	PAIRED -	21.8966	5.6783	0	0	21.0535	6.1846	0	19.2539	23.1644	2.7686
SRR1448409	LiverFetal	C57BL/6	PAIRED -	34.2923	2.2682	0	0	21.5238	1.9666	0	23.3196	11.0833	5.5462
SRR1448410	LiverFetal	C57BL/6	PAIRED -	39.001	0	0.5493	0	22.768	0	0.4927	23.7506	13.4383	0
SRR1448411	LiverFetal	C57BL/6	PAIRED -	27.186	3.7735	2.3049	0	19.994	0.4619	3.82	24.9398	17.315	0.2049
SRR1448412	LiverFetal	C57BL/6	PAIRED -	36.9448	0	0	0	19.6378	0	0	27.3087	13.7243	2.3844
SRR1448413	LiverFetal	C57BL/6	PAIRED -	31.5227	6.7423	0	0	25.2095	0.2708	0	22.6025	11.376	2.2763
SRR1448414	LiverFetal	C57BL/6	PAIRED -	26.6554	6.1086	0	0	20.2484	0	7.6202	26.9555	10.9002	1.5118
SRR1448415	LiverFetal	C57BL/6	PAIRED -	30.1675	7.3203	0	0	20.2787	4.1833	0	15.4717	15.7492	6.8293
SRR1448416	LiverFetal	C57BL/6	PAIRED -	33.6481	4.7503	0	0	20.0414	0.3777	0	19.171	16.7958	5.2157
SRR1448417	LiverFetal	C57BL/6	PAIRED -	28.8952	0.1894	2.4379	0	25.3904	0.4687	0.553	21.588	19.3746	1.1029
SRR1448418	LiverFetal	C57BL/6	PAIRED -	26.3957	0.9626	0.9458	0	20.6353	0	5.3962	24.496	17.7897	3.3787
SRR1448419	LiverFetal	C57BL/6	PAIRED -	36.8464	0	0	0	24.5316	0.6766	0	17.9109	15.4331	4.6015
SRR1448420	LiverFetal	C57BL/6	PAIRED -	36.0495	2.7627	0	0	19.35	0	0	20.1511	15.5881	6.0986
SRR1448421	LiverFetal	C57BL/6	PAIRED -	23.889	12.5784	0	0	22.2496	0.161	0	16.5306	22.6837	1.9078
SRR1448422	LiverFetal	C57BL/6	PAIRED -	42.4823	0	0	0	27.3764	4.0527	0	14.9895	6.6038	4.4953
SRR1448423	LiverFetal	C57BL/6	PAIRED -	35.5857	2.2754	0	0	25.0318	3.4452	0	21.3052	9.1212	3.2355
SRR1448424	LiverFetal	C57BL/6	PAIRED -	31.4912	5.0963	0	0	19.6756	5.178	0	17.661	19.7475	1.1504
SRX1603015	Lung	B6NCrl	SINGLE -	0.8909	14.2388	0	13.0613	1.5171	13.5339	22.1541	31.9693	0	2.6346
SRX1603016	Lung	B6NCrl	SINGLE -	0	12.8333	2.3241	6.2674	4.8444	17.4959	24.1406	32.0943	0	0
SRX1603334	Lung	B6NCrl	SINGLE -	0	13.6119	8.4658	18.2655	0	0	19.5759	31.0478	3.6849	5.3481
SRX1603627	Lung	B6NCrl	SINGLE -	1.7388	0	0	0.0928	0	89.5557	0.494	0	8.1187	0
SRX1603628	Lung	B6NCrl	SINGLE -	0.549	2.5257	0	0.0463	0	67.0863	4.3568	18.5692	6.3004	0.5664
SRX2370379	Lung	C57BL/6	PAIRED -	35.3308	7.0792	19.145	0	9.8777	25.4866	3.0807	0	0	0
SRX2370380	Lung	C57BL/6	PAIRED -	36.74	14.6056	12.1999	0	10.7511	19.7827	0	4.3861	0	1.5347
SRR2927739	Lung	C57BL/6	PAIRED -	25.591	0.8875	8.303	14.4706	0	14.9039	4.4953	4.7296	15.1923	11.4267
SRR3191993	Lung	B6NCrl	SINGLE -	0	23.3994	0	22.4329	0	5.6433	18.6387	26.6623	0	3.2234
SRR3191992	Lung	B6NCrl	SINGLE -	0.1101	17.8916	0.2413	15.9428	2.5298	14.8904	26.1655	20.5227	0	1.7058
SRR3192351	Lung	B6NCrl	SINGLE -	0	24.5659	0	8.1983	0	8.3663	16.6105	30.7638	6.3863	5.1089
SRR5171030	Lung	B6NCrl	SINGLE -	31.1576	5.0723	23.5278	0	0.0012	19.6383	0	17.2735	2.6756	0.6537
SRR5171031	Lung	B6NCrl	SINGLE -	24.7331	19.4132	5.9759	0	0	26.5291	0	23.3488	0	0
SRR5171113	Lung	C57BL/6	PAIRED -	37.3744	0	20.7175	0	6.07	24.1119	0	0	0.7684	10.9577
SRR5171114	Lung	C57BL/6	PAIRED -	21.4718	1.2829	8.5531	1.1471	0.005	61.4608	0	0.3325	0	5.7468
SRX063003	Lung	C57BL/6	SINGLE -	29.0633	4.1551	24.5209	0	0	18.6436	0.4495	23.1676	0	0
SRX135163	Lung	C57BL/6	PAIRED -	34.9185	16.6209	13.2062	3.5463	8.7689	20.621	0	1.6543	0	0.6639
SRR594398	Lung	DBA/2J	PAIRED -	29.6863	11.1083	17.0941	0	0.7965	23.4226	0	8.5302	3.4592	5.9027
SRR594406	Lung	C57BL/6	PAIRED -	40.2376	4.1029	17.8382	0	0.4039	16.664	0	1.0548	9.5989	10.0997
SRR594415	Lung	CD1	PAIRED -	33.6746	11.1869	16.624	0	3.2171	22.6851	2.1818	7.2763	0	3.1542
SRX2370398	Ovary	C57BL/6	PAIRED -	19.3537	19.9781	2.5444	0	17.1569	35.9079	5.0591	0	0	0
SRX2370399	Ovary	C57BL/6	PAIRED -	20.379	16.9264	3.4458	0	17.2333	39.7114	2.3041	0	0	0
SRR5171100	Ovary	C57BL/6	PAIRED -	8.8623	0	14.9222	0	5.5541	56.3729	0	14.2884	0	0
SRX135150	Ovary	C57BL/6	PAIRED -	10.3527	34.9248	0	4.077	19.6351	27.7722	3.2381	0	0	0
SRR1757633	Ovary	C57BL/6	PAIRED -	0.4816	2.0228	15.6057	16.3461	0.2265	25.7277	6.4972	24.98	0	8.1123
SRR1757634	Ovary	C57BL/6	PAIRED -	1.1784	19.3881	0	9.651	0	24.1555	16.9265	25.8604	2.8401	0
SRX1603040	Stomach	B6NCrl	SINGLE -	0	24.6694	0	6.1487	0	5.7816	23.4531	33.8807	6.0665	0
SRX1603041	Stomach	B6NCrl	SINGLE -	0	21.3213	0	12.6033	0	0.8817	21.4807	34.2246	6.2695	3.219
SRX1603072	Stomach	B6NCrl	SINGLE -	0	9.0751	0	21.713	0	0	23.5687	36.1608	2.389	7.0934
SRX1603073	Stomach	B6NCrl	SINGLE -	0	17.3454	0	13.7121	0	0	19.3572	45.8774	3.7078	0
SRX1603302	Stomach	B6NCrl	SINGLE -	0	19.0544	0	9.6855	0	0	18.9736	31.3775	14.0112	6.8979
SRR3191997	Stomach	B6NCrl	SINGLE -	0	17.2042	0	8.8073	0	0	19.1301	35.2118	8.7993	10.8474
SRR3191996	Stomach	B6NCrl	SINGLE -	0	16.8293	0	14.2967	3.3155	0	18.6569	39.8631	0	7.0385
SRR3192293	Stomach	B6NCrl	SINGLE -	0	17.3878	0	11.7273	9.1235	0	23.0336	34.086	3.5754	1.0663
SRX2370400	Stomach	C57BL/6	PAIRED -	0	0	2.4132	10.8262	0.1126	10.9057	3.4741	72.0845	0.0791	0.1047
SRX2370401	Stomach	C57BL/6	PAIRED -	0.8793	7.3146	0	5.0183	0	9.8409	1.7396	75.2073	0	0
SRR3737441	Stomach	C57BL/6 x 129 mixed	SINGLE -	0	10.7977	0	1.1258	0.1176	40.9944	3.1341	43.8304	0	0
SRR3737440	Stomach	C57BL/6 x 129 mixed	SINGLE -	0	1.5299	0.5542	0.6121	0.1777	30.5629	3.9249	62.6383	0	0
SRR3737439	Stomach	C57BL/6 x 129 mixed	SINGLE -	13.4392	14.5374	0	0	16.6855	31.6335	13.0579	10.6464	0	0
SRX135152	Stomach	C57BL/6	PAIRED -	0.866	11.0148	0	6.3461	0	15.9364	2.0827	63.719	0	0.035
SRX2370369	Colon	C57BL/6	PAIRED -	32.3439	17.7704	0	4.6061	0.0521	40.401	0.1895	4.637	0	0
SRX2370370	Colon	C57BL/6	PAIRED -	25.7712	11.5095	0	8.0153	0.0745	41.1891	0.7304	12.5891	0	0.1209
SRX238154	Colon	C57BL/6	PAIRED -	7.6962	6.3538	0.3268	18.7717	8.3565	14.8517	13.8258	29.8176	0	0
SRX135165	Colon	C57BL/6	PAIRED -	29.5007	16.7161	0	4.1459	0.0264	44.2914	0.2511	5.0315	0	0.0368
SRR594394	Colon	DBA/2J	PAIRED -	29.9595	21.4638	21.345	2.5326	0	13.6929	0	0.8349	0	10.1713
SRR594403	Colon	C57BL/6	PAIRED -	28.0137	30.5088	17.2522	0	0.5276	14.8631	0.574	0	0	8.2606
SRR594411	Colon	CD1	PAIRED -	38.7945	22.6811	18.395	3.0248	0	13.7327	0.2381	0	0	3.1338
SRR5171098	Colon	C57BL/6	PAIRED -	35.4065	9.0557	1.4	1.4871	0.0396	46.6867	0.3896	5.5115	0	0.0232
SRR5171099	Colon	C57BL/6	PAIRED -	34.2469	0	10.8591	5.0271	2.108	33.9333	0	13.8257	0	0
SRX1603012	Heart	B6NCrl	SINGLE -	0	19.246	7.4302	29.2609	0	0	15.2888	22.3036	2.7707	3.6998
SRX1603127	Heart	B6NCrl	SINGLE -	7.6259	0	1.5783	5.4666	0	22.4837	27.7137	30.1751	4.9566	0
SRX1603128	Heart	B6NCrl	SINGLE -	3.4119	0	5.993	0	0	24.4074	25.6294	23.6803	16.878	0
SRX1603129	Heart	B6NCrl	SINGLE -	0	0	15.1458	0	0.2605	25.1109	0	59.4827	0	0
SRX1603130	Heart	B6NCrl	SINGLE -	0	11.2952	0.1027	8.7431	0	0	16.8908	48.5078	13.2632	1.1973
SRX1603211	Heart	B6NCrl	SINGLE -	0.6162	4.7181	13.9169	8.492	12.6437	13.2878	8.6452	37.6802	0	0
SRX1603212	Heart	B6NCrl	SINGLE -	0	0.1886	13.3678	26.8389	0	0	17.9121	39.8553	1.8373	0
SRX1603222	Heart	B6NCrl	SINGLE -	3.5591	6.2881	0	2.2642	0	21.3262	23.1117	43.4508	0	0
SRX1603223	Heart	B6NCrl	SINGLE -	8.4045	0	5.0616	12.2627	3.5658	31.8817	18.1745	20.6492	0	0
SRX1833023	Heart	B6NCrl	SINGLE -	0	5.359	8.2894	15.4885	16.8891	5.5094	9.5917	38.8729	0	0
SRX1833024	Heart	B6NCrl	SINGLE -	0.0923	10.7306	4.2634	9.5729	0	4.2483	22.1874	46.941	1.9641	0
SRX2244892	Heart	B6NCrl	SINGLE -	0	14.0303	1.3383	23.974	8.6055	0	21.8214	30.2304	0	0
SRX2244893	Heart	B6NCrl	SINGLE -	0	6.5132	6.4069	21.2093	0	0	24.8991	40.9714	0	0
SRX2370373	Heart	C57BL/6	PAIRED -	28.5452	2.3899	17.9067	0	0	27.5027	4.1263	19.5292	0	0
SRX2370374	Heart	C57BL/6	PAIRED -	40.6602	3.4669	11.2838	0	4.2717	35.9799	2.4668	1.2586	0	0.6121
SRR2927736	Heart	C57BL/6	PAIRED -	11.9606	0	9.0919	6.1087	0.4335	36.6779	10.0538	25.6736	0	0
SRR3191792	Heart	B6NCrl	SINGLE -	0	13.506	12.9303	22.4477	0	6.0837	18.0202	22.8338	0.6736	3.5047
SRR3191914	Heart	B6NCrl	SINGLE -	0	11.9628	2.4924	29.216	0	0	13.1878	43.141	0	0
SRR3191913	Heart	B6NCrl	SINGLE -	0	6.7887	2.6772	19.2627	2.7963	10.7111	14.2745	43.2491	0.2405	0
SRR3192040	Heart	B6NCrl	SINGLE -	0	21.0174	0	23.1313	3.3478	8.0062	13.2805	27.3542	0	3.8626
SRR3192039	Heart	B6NCrl	SINGLE -	0	23.766	0.8752	25.4671	0	0	17.662	23.8384	2.8883	5.503
SRR3192549	Heart	B6NTac	PAIRED -	0.6743	0	4.9205	0	0	27.3124	21.849	45.2437	0	0
SRR3192548	Heart	B6NTac	PAIRED -	0	35.9615	12.1401	2.5952	1.1604	19.9072	4.1557	21.5389	2.541	0
SRR5171038	Heart	B6NCrl	SINGLE -	11.4864	11.3715	0	5.6904	3.5231	23.5769	12.743	31.6088	0	0
SRR5171039	Heart	B6NCrl	SINGLE -	9.2954	7.2526	4.0506	2.6703	0	20.4378	17.0435	39.2496	0	0
SRR5171076	Heart	C57BL/6	PAIRED -	27.5185	0	16.3897	0	5.3873	35.5865	3.5233	11.5947	0	0
SRR5171077	Heart	C57BL/6	PAIRED -	23.2955	0	13.8155	0	2.2823	31.4441	0	29.1626	0	0
SRX063000	Heart	C57BL/6	SINGLE -	12.0333	5.1243	14.7271	0	0	26.8421	7.0648	34.2083	0	0
SRX135166	Heart	C57BL/6	PAIRED -	38.2147	0	18.4224	0	5.0308	27.5649	2.8318	7.8828	0	0.0527
SRR594395	Heart	DBA/2J	PAIRED -	19.4162	0	16.9121	1.039	2.9745	31.5587	0	28.0996	0	0
SRR594412	Heart	CD1	PAIRED -	25.3328	5.6794	4.8614	0	1.8537	49.9439	6.7732	4.6217	0	0.934
SRX1258028	Skin	C57BL/6	PAIRED -	0.5403	10.9742	0	0	9.9503	73.971	0	0.9429	3.6213	0
SRX1258029	Skin	C57BL/6	PAIRED -	1.0459	2.6836	0.4013	0	0.0944	92.6898	0.3856	2.3543	0.1888	0.1563
SRX1258027	Skin	C57BL/6	PAIRED -	13.4735	0	7.2901	0	12.0869	67.1495	0	0	0	0
SRR2927740	Skin	C57BL/6	PAIRED -	0	4.7999	2.1369	16.6832	1.69	24.6177	16.3525	19.7972	0	13.9226
SRR5171014	BoneMarrow	B6NCrl	SINGLE -	27.5461	4.4384	1.3917	0	0	0	0	10.145	56.4789	0
SRR5171015	BoneMarrow	B6NCrl	SINGLE -	37.2608	6.5808	1.2159	0	0	0	0	8.5754	46.3671	0
SRX1603151	Spleen	B6NCrl	SINGLE -	5.7106	2.8523	0.842	0	0	0.1537	29.4113	13.4237	46.975	0.6315
SRX1603152	Spleen	B6NCrl	SINGLE -	5.6067	1.8953	0.7391	0	0	2.6969	22.4449	22.6941	43.5143	0.4087
SRX2370381	Spleen	C57BL/6	PAIRED -	71.0452	11.9434	3.0517	11.4732	0.1394	2.2493	0.0376	0	0	0.0603
SRX2370382	Spleen	C57BL/6	PAIRED -	73.6047	12.7289	5.4382	5.8472	0.0572	2.2237	0.0163	0	0	0.0838
SRR2927741	Spleen	C57BL/6	PAIRED -	62.8609	22.0011	11.3121	0.7352	0.0691	2.2951	0.0561	0.5827	0	0.0878
SRX063004	Spleen	C57BL/6	SINGLE -	53.7646	28.8491	13.7417	0.9354	0.0592	2.6253	0	0	0	0.0247
SRR594400	Spleen	DBA/2J	PAIRED -	68.9805	22.8558	6.1443	0.4205	0.0343	1.5066	0.0255	0	0	0.0325
SRR594408	Spleen	C57BL/6	PAIRED -	69.2977	17.0202	9.6583	0.793	0.0769	2.8206	0.0008	0.2484	0	0.0841
SRR594417	Spleen	CD1	PAIRED -	81.0128	13.5504	3.1781	0.1942	0.1078	1.4839	0.0169	0.4032	0	0.0527
SRR5171020	Spleen	B6NCrl	SINGLE -	54.8319	28.6276	12.6696	0.8361	0	2.9977	0	0	0	0.037
SRR5171021	Spleen	B6NCrl	SINGLE -	56.9503	27.498	12.2535	0	0.087	3.1924	0	0	0	0.0189
SRR5171241	Spleen	C57BL/6	PAIRED -	65.0858	11.4067	13.314	4.0965	0.1743	3.7327	0.2499	1.6549	0	0.2851
SRR5171242	Spleen	C57BL/6	PAIRED -	73.1919	11.2291	9.1161	0.0882	0.092	4.9357	0	1.1941	0	0.153
SRX135164	Spleen	C57BL/6	PAIRED -	72.8513	10.7823	5.4641	8.2344	0.1054	2.4631	0.0268	0	0	0.0725
SRX1603112	Thymus	B6NCrl	SINGLE -	0	44.9126	54.2426	0.4869	0	0	0.0539	0.2389	0.0322	0.033
SRX1603113	Thymus	B6NCrl	SINGLE -	0	43.1031	56.1548	0.5445	0	0	0.0631	0.0887	0.0106	0.0351
SRX1603308	Thymus	B6NCrl	SINGLE -	0	35.0991	64.8492	0	0.0008	0	0.0037	0.0372	0.01	0
SRX1603309	Thymus	B6NCrl	SINGLE -	0	49.1925	50.7735	0	0.0043	0	0.0063	0.0072	0.0163	0
SRX2370383	Thymus	C57BL/6	PAIRED -	0	49.965	46.8341	1.8556	0.0003	1.1658	0.0731	0	0.1061	0
SRX2370384	Thymus	C57BL/6	PAIRED -	0	47.384	48.5494	3.1208	0	0.8226	0.068	0	0.0552	0
SRX1258032	Thymus	C57BL/6	PAIRED -	0	21.6506	36.9029	28.4041	0	2.9579	0	5.2952	4.7893	0
SRX1258031	Thymus	C57BL/6	PAIRED -	0	23.3211	37.5862	15.2658	0	12.2623	0	0	11.5645	0
SRX1258030	Thymus	C57BL/6	PAIRED -	0	17.704	44.335	20.5192	2.9262	3.2195	0	8.7006	2.5955	0
SRR2927743	Thymus	C57BL/6	PAIRED -	0	45.5128	52.1626	0.8262	0.0108	1.3948	0	0	0.0192	0.0735
SRR5171048	Thymus	B6NCrl	SINGLE -	0	46.959	51.5424	0	0	1.4976	0	0	0	0.001
SRR5171049	Thymus	B6NCrl	SINGLE -	0	47.071	51.5407	0.7858	0	0.2038	0	0.3727	0.0153	0.0106
SRX113077	Thymus	C57BL/6	SINGLE -	0	47.2951	51.2203	0.7136	0	0.5203	0	0.2168	0.0339	0
SRX135159	Thymus	C57BL/6	PAIRED -	0	49.0914	46.9587	3.1264	0	0.6918	0.0664	0	0.0653	0
